# Supplementary material for: (2-Chloro-8-methyl­quinolin-3-yl)methanol
Source: Acta Crystallogr Sect E Struct Rep Online. 2010 Jun 5;66(Pt 7):o1543. doi: 10.1107/S1600536810020490 (PMC3006887; doi:10.1107/S1600536810020490)
Supplement: Supplementary file 1 [file e-66-o1543-sup1.cif]

##############################################################################
###                                                                        ###
###        Electronic paper (Acta Crystallographica Section E)             ###
###                                                                        ###
##############################################################################
#                                                                            #
# This CIF contains the data in a paper accepted for publication in Acta     #
# Crystallographica Section E. It conforms to the requirements of Notes      #
# for Authors for Section E, and has been peer reviewed under the auspices   #
# of the IUCr Commission on Journals.                                        #
#                                                                            #
# Full details of the Crystallographic Information File format               #
# are given in the paper "The Crystallographic Information File (CIF):       #
# a New Standard Archive File for Crystallography" by S. R. Hall, F. H.      #
# Allen and I. D. Brown [Acta Cryst. (1991), A47, 655-685].                  #
#                                                                            #
# The current version of the core CIF dictionary is obtainable from          #
# ftp://ftp.iucr.org/pub/cif_core.dic. The current version number is 2.4.    #
#                                                                            #
# Software is freely available for graphical display of the structure(s) in  #
# this CIF.  For information consult the CIF home page http://www.iucr.org/  #
# cif/home.html                                                              #
#                                                                            #
# This file may be used for bona fide research purposes within the           #
# scientific community so long as proper attribution is given to the journal # 
# article from which it was obtained.                                        #
#                                                                            #
##############################################################################
                                             
data_global
_audit_creation_method     'PLATON <TABLE ACC> option'
_journal_date_recd_electronic     2010-05-25
_journal_date_accepted     2010-05-29
_journal_name_full     'Acta Crystallographica, Section E'
_journal_year     2010
_journal_volume     66
_journal_issue      7
_journal_page_first     o1543
_journal_page_last     o1543
_journal_paper_category     QO
_journal_coeditor_code     HB5470
_publ_contact_author_name
;
Mehmet Akkurt
;
_publ_contact_author_address
; Department of Physics
  Faculty of Arts and Sciences
  Erciyes University
  38039 Kayseri
  Turkey
;
_publ_contact_author_email     'akkurt@erciyes.edu.tr'
_publ_contact_author_fax     '+90-352-4374933'
_publ_contact_author_phone     '+90-352-4374901 extra 33106'
_publ_section_title
;
(2-Chloro-8-methylquinolin-3-yl)methanol
;
loop_
    _publ_author_name
    _publ_author_footnote
    _publ_author_address
    'S. Mohana Roopan' .
;
Organic and Medicinal Chemistry Research Laboratory,
Organic Chemistry Division, School of Advanced Sciences,
VIT University,
Vellore 632 014,
Tamil Nadu, India
;
    'F. Nawaz Khan' .
;
Organic and Medicinal Chemistry Research Laboratory,
Organic Chemistry Division, School of Advanced Sciences,
VIT University,
Vellore 632 014,
Tamil Nadu, India
;
    'Rajesh Kumar' .
;
Organic and Medicinal Chemistry Research Laboratory,
Organic Chemistry Division, School of Advanced Sciences,
VIT University,
Vellore 632 014,
Tamil Nadu, India
;
    'Venkatesha R. Hathwar' .
;
Solid State and Structural Chemistry Unit,
Indian Institute of Science,
Bangalore 560 012, Karnataka,
India
;
    'Mehmet Akkurt' .
;
Department of Physics,
Faculty of Arts and Sciences,
Erciyes University,
38039 Kayseri,
Turkey
;
data_I
_chemical_name_systematic
;
(2-Chloro-8-methylquinolin-3-yl)methanol
;
_chemical_name_common     ?
_chemical_formula_moiety     'C11 H10 Cl N O'
_chemical_formula_sum     'C11 H10 Cl N O'
_chemical_formula_structural     ?
_chemical_formula_iupac     'C11 H10 Cl N O'
_chemical_formula_weight     207.65
_chemical_melting_point     ?
_symmetry_cell_setting     monoclinic
_symmetry_space_group_name_H-M     'P 21/c'
_symmetry_space_group_name_Hall     '-P 2ybc'
loop_
    _symmetry_equiv_pos_site_id
    _symmetry_equiv_pos_as_xyz
    1 x,y,z
    2 -x,1/2+y,1/2-z
    3 -x,-y,-z
    4 x,1/2-y,1/2+z
_cell_length_a     14.963(2)
_cell_length_b     4.6320(10)
_cell_length_c     14.469(2)
_cell_angle_alpha     90
_cell_angle_beta     103.6120(10)
_cell_angle_gamma     90
_cell_volume     974.7(3)
_cell_formula_units_Z     4
_cell_measurement_reflns_used     972
_cell_measurement_theta_min     1.98
_cell_measurement_theta_max     20.54
_cell_measurement_temperature     290(2)
_cell_special_details
;
;
_exptl_crystal_description     'plate'
_exptl_crystal_colour     'colourless'
_exptl_crystal_size_max     0.40
_exptl_crystal_size_mid     0.24
_exptl_crystal_size_min     0.11
_exptl_crystal_size_rad     ?
_exptl_crystal_density_diffrn     1.415
_exptl_crystal_density_meas     ?
_exptl_crystal_density_method     'Not Measured'
_exptl_crystal_F_000     432
_exptl_absorpt_coefficient_mu     0.354
_exptl_absorpt_correction_type     multi-scan
_exptl_absorpt_process_details
                                  '(CrysAlis Pro RED; Oxford Diffraction, 2009)'
_exptl_absorpt_correction_T_min     0.871
_exptl_absorpt_correction_T_max     0.962
_exptl_special_details
;
;
_diffrn_ambient_temperature     290(2)
_diffrn_radiation_type     'MoK\a'
_diffrn_radiation_wavelength     0.71073
_diffrn_radiation_source     'Enhance (Mo) X-ray Source'
_diffrn_radiation_monochromator     'graphite'
_diffrn_measurement_device_type     'Oxford Xcalibur Eos(Nova) CCD detector'
_diffrn_measurement_method     '\w scans'
_diffrn_reflns_number     7607
_diffrn_reflns_av_R_equivalents     0.1667
_diffrn_reflns_av_sigmaI/netI     0.1402
_diffrn_reflns_theta_min     2.90
_diffrn_reflns_theta_max     24.99
_diffrn_reflns_theta_full     24.99
_diffrn_measured_fraction_theta_max     0.998
_diffrn_measured_fraction_theta_full     0.998
_diffrn_reflns_limit_h_min     -17
_diffrn_reflns_limit_h_max     17
_diffrn_reflns_limit_k_min     -5
_diffrn_reflns_limit_k_max     5
_diffrn_reflns_limit_l_min     -17
_diffrn_reflns_limit_l_max     17
_diffrn_reflns_reduction_process
;
;
_refine_special_details
;
Refinement on <i>F</i>^2^ for ALL reflections except those flagged by the user
for potential systematic errors. Weighted <i>R</i>-factors <i>wR</i> and all
goodnesses of fit <i>S</i> are based on <i>F</i>^2^, conventional
<i>R</i>-factors <i>R</i> are based on <i>F</i>, with <i>F</i> set to zero for
negative <i>F</i>^2^. The observed criterion of <i>F</i>^2^ > \s(<i>F</i>^2^)
is used only for calculating -<i>R</i>-factor-obs <i>etc</i>. and is not
relevant to the choice of reflections for refinement. <i>R</i>-factors based
on <i>F</i>^2^ are statistically about twice as large as those based on
<i>F</i>, and <i>R</i>-factors based on ALL data will be even larger.
;
_reflns_number_total     1723
_reflns_number_gt     790
_reflns_threshold_expression     I>2\s(I)
_refine_ls_structure_factor_coef     Fsqd
_refine_ls_matrix_type     full
_refine_ls_R_factor_all     0.1449
_refine_ls_R_factor_gt     0.0606
_refine_ls_wR_factor_gt     0.1174
_refine_ls_wR_factor_ref     0.1351
_refine_ls_goodness_of_fit_ref     0.847
_refine_ls_restrained_S_all     0.847
_refine_ls_number_reflns     1723
_refine_ls_number_parameters     129
_refine_ls_number_restraints     0
_refine_ls_number_constraints     ?
_refine_ls_hydrogen_treatment     constr
_refine_ls_weighting_scheme     calc
_refine_ls_weighting_details
         'calc w=1/[\s^2^(Fo^2^)+(0.0492P)^2^]         where P=(Fo^2^+2Fc^2^)/3'
_atom_sites_solution_hydrogens     geom
_atom_sites_solution_primary     direct
_atom_sites_solution_secondary     difmap
_refine_ls_shift/su_max     0.000
_refine_ls_shift/su_mean     0.000
_refine_diff_density_max     0.231
_refine_diff_density_min     -0.233
_refine_ls_extinction_method     'none'
_refine_ls_abs_structure_details     ?
_refine_ls_abs_structure_Flack     .
loop_
    _atom_type_symbol
    _atom_type_description
    _atom_type_scat_dispersion_real
    _atom_type_scat_dispersion_imag
    _atom_type_scat_source
    O O 0.0106 0.0060 'International Tables Vol C Tables 4.2.6.8 and 6.1.1.4'
    N N 0.0061 0.0033 'International Tables Vol C Tables 4.2.6.8 and 6.1.1.4'
    Cl Cl 0.1484 0.1585 'International Tables Vol C Tables 4.2.6.8 and 6.1.1.4'
    H H 0.0000 0.0000 'International Tables Vol C Tables 4.2.6.8 and 6.1.1.4'
    C C 0.0033 0.0016 'International Tables Vol C Tables 4.2.6.8 and 6.1.1.4'
_computing_data_collection     'CrysAlis Pro CCD (Oxford Diffraction, 2009)'
_computing_cell_refinement     'CrysAlis Pro CCD (Oxford Diffraction, 2009)'
_computing_data_reduction     'CrysAlis Pro RED (Oxford Diffraction, 2009)'
_computing_structure_solution     'SHELXS97 (Sheldrick, 2008)'
_computing_structure_refinement     'SHELXL97 (Sheldrick, 2008)'
_computing_molecular_graphics     'ORTEP-3 (Farrugia, 1997)'
_computing_publication_material     'WinGX (Farrugia, 1999)'
loop_
    _atom_site_type_symbol
    _atom_site_label
    _atom_site_fract_x
    _atom_site_fract_y
    _atom_site_fract_z
    _atom_site_U_iso_or_equiv
    _atom_site_thermal_displace_type
    _atom_site_calc_flag
    _atom_site_refinement_flags
    _atom_site_occupancy
    Cl Cl1 0.13301(8) 0.6900(2) -0.03546(7) 0.0599(5) Uani . . 1.000
    O O1 0.0342(2) 0.8800(5) 0.2237(2) 0.0534(11) Uani . . 1.000
    N N1 0.2487(2) 0.3588(7) 0.0784(2) 0.0372(11) Uani . . 1.000
    C C1 0.1808(3) 0.5392(8) 0.0749(2) 0.0368(14) Uani . . 1.000
    C C2 0.1436(3) 0.6216(7) 0.1526(3) 0.0340(14) Uani . . 1.000
    C C3 0.1835(3) 0.4990(8) 0.2376(3) 0.0398(16) Uani . . 1.000
    C C4 0.2981(3) 0.1674(9) 0.3335(3) 0.0475(17) Uani . . 1.000
    C C5 0.3681(3) -0.0242(10) 0.3370(3) 0.0551(17) Uani . . 1.000
    C C6 0.3985(3) -0.0855(9) 0.2554(3) 0.0538(17) Uani . . 1.000
    C C7 0.3611(3) 0.0351(9) 0.1686(3) 0.0427(17) Uani . . 1.000
    C C8 0.2875(3) 0.2323(8) 0.1643(3) 0.0365(12) Uani . . 1.000
    C C9 0.2566(3) 0.3003(8) 0.2465(3) 0.0369(14) Uani . . 1.000
    C C10 0.0635(3) 0.8293(8) 0.1397(3) 0.0436(16) Uani . . 1.000
    C C11 0.3954(3) -0.0328(10) 0.0817(3) 0.0589(17) Uani . . 1.000
    H H1O 0.00970 0.73400 0.23830 0.0800 Uiso calc R 1.000
    H H3 0.16230 0.54700 0.29100 0.0480 Uiso calc R 1.000
    H H4 0.27790 0.20970 0.38810 0.0570 Uiso calc R 1.000
    H H5 0.39560 -0.11390 0.39410 0.0660 Uiso calc R 1.000
    H H6 0.44670 -0.21540 0.26010 0.0640 Uiso calc R 1.000
    H H10A 0.08110 1.01170 0.11630 0.0520 Uiso calc R 1.000
    H H10B 0.01230 0.75250 0.09200 0.0520 Uiso calc R 1.000
    H H11A 0.44600 -0.16520 0.09810 0.0880 Uiso calc R 1.000
    H H11B 0.41540 0.14190 0.05710 0.0880 Uiso calc R 1.000
    H H11C 0.34680 -0.11840 0.03440 0.0880 Uiso calc R 1.000
loop_
    _atom_site_aniso_label
    _atom_site_aniso_U_11
    _atom_site_aniso_U_22
    _atom_site_aniso_U_33
    _atom_site_aniso_U_12
    _atom_site_aniso_U_13
    _atom_site_aniso_U_23
    Cl1 0.0614(8) 0.0749(9) 0.0457(7) 0.0113(7) 0.0170(6) 0.0132(6)
    O1 0.060(2) 0.0369(17) 0.078(2) 0.0016(16) 0.0457(18) -0.0011(16)
    N1 0.042(2) 0.035(2) 0.0375(19) -0.0031(18) 0.0153(17) -0.0004(17)
    C1 0.044(3) 0.031(2) 0.037(2) -0.007(2) 0.013(2) -0.0008(19)
    C2 0.040(3) 0.028(2) 0.037(2) -0.005(2) 0.015(2) -0.003(2)
    C3 0.044(3) 0.043(3) 0.039(2) -0.009(2) 0.023(2) -0.006(2)
    C4 0.051(3) 0.052(3) 0.042(3) -0.010(3) 0.016(2) 0.000(2)
    C5 0.053(3) 0.063(3) 0.047(3) -0.004(3) 0.007(2) 0.012(2)
    C6 0.038(3) 0.051(3) 0.071(3) -0.001(2) 0.010(3) 0.011(3)
    C7 0.037(3) 0.044(3) 0.048(3) -0.006(2) 0.012(2) 0.002(2)
    C8 0.037(2) 0.036(2) 0.038(2) -0.007(2) 0.012(2) -0.002(2)
    C9 0.043(3) 0.036(2) 0.034(2) -0.007(2) 0.014(2) -0.003(2)
    C10 0.046(3) 0.038(2) 0.053(3) -0.004(2) 0.024(2) -0.002(2)
    C11 0.050(3) 0.069(3) 0.063(3) 0.010(3) 0.024(2) -0.006(3)
_geom_special_details
;
Bond distances, angles <i>etc</i>. have been calculated using the rounded
fractional coordinates. All su's are estimated from the variances of the
(full) variance-covariance matrix. The cell e.s.d.'s are taken into account in
the estimation of distances, angles and torsion angles
;
loop_
    _geom_bond_atom_site_label_1
    _geom_bond_atom_site_label_2
    _geom_bond_site_symmetry_1
    _geom_bond_site_symmetry_2
    _geom_bond_distance
    _geom_bond_publ_flag
    Cl1 C1 . . 1.735(3) no
    O1 C10 . . 1.406(5) no
    O1 H1O . . 0.8200 no
    N1 C8 . . 1.373(5) no
    N1 C1 . . 1.307(5) no
    C1 C2 . . 1.419(6) no
    C2 C10 . . 1.514(6) no
    C2 C3 . . 1.359(6) no
    C3 C9 . . 1.412(6) no
    C4 C9 . . 1.408(6) no
    C4 C5 . . 1.365(6) no
    C5 C6 . . 1.391(6) no
    C6 C7 . . 1.368(6) no
    C7 C11 . . 1.499(6) no
    C7 C8 . . 1.421(6) no
    C8 C9 . . 1.409(6) no
    C3 H3 . . 0.9300 no
    C4 H4 . . 0.9300 no
    C5 H5 . . 0.9300 no
    C6 H6 . . 0.9300 no
    C10 H10A . . 0.9700 no
    C10 H10B . . 0.9700 no
    C11 H11A . . 0.9600 no
    C11 H11B . . 0.9600 no
    C11 H11C . . 0.9600 no
loop_
    _geom_angle_atom_site_label_1
    _geom_angle_atom_site_label_2
    _geom_angle_atom_site_label_3
    _geom_angle_site_symmetry_1
    _geom_angle_site_symmetry_2
    _geom_angle_site_symmetry_3
    _geom_angle
    _geom_angle_publ_flag
    C10 O1 H1O . . . 110.00 no
    C1 N1 C8 . . . 117.8(3) no
    Cl1 C1 N1 . . . 116.2(3) no
    Cl1 C1 C2 . . . 117.9(3) no
    N1 C1 C2 . . . 126.0(3) no
    C1 C2 C3 . . . 115.7(4) no
    C1 C2 C10 . . . 121.3(4) no
    C3 C2 C10 . . . 122.9(4) no
    C2 C3 C9 . . . 121.4(4) no
    C5 C4 C9 . . . 119.4(4) no
    C4 C5 C6 . . . 120.2(4) no
    C5 C6 C7 . . . 123.4(4) no
    C6 C7 C11 . . . 122.5(4) no
    C8 C7 C11 . . . 120.9(4) no
    C6 C7 C8 . . . 116.6(4) no
    N1 C8 C9 . . . 121.0(4) no
    C7 C8 C9 . . . 120.8(4) no
    N1 C8 C7 . . . 118.2(4) no
    C3 C9 C4 . . . 122.4(4) no
    C4 C9 C8 . . . 119.6(4) no
    C3 C9 C8 . . . 118.0(4) no
    O1 C10 C2 . . . 113.5(3) no
    C2 C3 H3 . . . 119.00 no
    C9 C3 H3 . . . 119.00 no
    C5 C4 H4 . . . 120.00 no
    C9 C4 H4 . . . 120.00 no
    C4 C5 H5 . . . 120.00 no
    C6 C5 H5 . . . 120.00 no
    C5 C6 H6 . . . 118.00 no
    C7 C6 H6 . . . 118.00 no
    O1 C10 H10A . . . 109.00 no
    O1 C10 H10B . . . 109.00 no
    C2 C10 H10A . . . 109.00 no
    C2 C10 H10B . . . 109.00 no
    H10A C10 H10B . . . 108.00 no
    C7 C11 H11A . . . 109.00 no
    C7 C11 H11B . . . 109.00 no
    C7 C11 H11C . . . 109.00 no
    H11A C11 H11B . . . 109.00 no
    H11A C11 H11C . . . 109.00 no
    H11B C11 H11C . . . 110.00 no
loop_
    _geom_torsion_atom_site_label_1
    _geom_torsion_atom_site_label_2
    _geom_torsion_atom_site_label_3
    _geom_torsion_atom_site_label_4
    _geom_torsion_site_symmetry_1
    _geom_torsion_site_symmetry_2
    _geom_torsion_site_symmetry_3
    _geom_torsion_site_symmetry_4
    _geom_torsion
    _geom_torsion_publ_flag
    C8 N1 C1 Cl1 . . . . -179.2(3) no
    C8 N1 C1 C2 . . . . 1.0(6) no
    C1 N1 C8 C7 . . . . 179.8(4) no
    C1 N1 C8 C9 . . . . -1.5(6) no
    Cl1 C1 C2 C3 . . . . -179.7(3) no
    Cl1 C1 C2 C10 . . . . 1.3(5) no
    N1 C1 C2 C3 . . . . 0.1(6) no
    N1 C1 C2 C10 . . . . -178.9(4) no
    C1 C2 C3 C9 . . . . -0.7(6) no
    C10 C2 C3 C9 . . . . 178.3(4) no
    C1 C2 C10 O1 . . . . 178.4(3) no
    C3 C2 C10 O1 . . . . -0.6(5) no
    C2 C3 C9 C4 . . . . -179.1(4) no
    C2 C3 C9 C8 . . . . 0.1(6) no
    C9 C4 C5 C6 . . . . 0.5(7) no
    C5 C4 C9 C3 . . . . 179.6(4) no
    C5 C4 C9 C8 . . . . 0.4(6) no
    C4 C5 C6 C7 . . . . -0.7(7) no
    C5 C6 C7 C8 . . . . 0.0(7) no
    C5 C6 C7 C11 . . . . 179.6(4) no
    C6 C7 C8 N1 . . . . 179.6(4) no
    C6 C7 C8 C9 . . . . 0.9(6) no
    C11 C7 C8 N1 . . . . 0.0(6) no
    C11 C7 C8 C9 . . . . -178.7(4) no
    N1 C8 C9 C3 . . . . 1.0(6) no
    N1 C8 C9 C4 . . . . -179.8(4) no
    C7 C8 C9 C3 . . . . 179.7(4) no
    C7 C8 C9 C4 . . . . -1.1(6) no
loop_
    _geom_hbond_atom_site_label_D
    _geom_hbond_atom_site_label_H
    _geom_hbond_atom_site_label_A
    _geom_hbond_site_symmetry_A
    _geom_hbond_distance_DH
    _geom_hbond_distance_HA
    _geom_hbond_distance_DA
    _geom_hbond_angle_DHA
    _geom_hbond_publ_flag
    O1 H1O O1 2_545 0.82 1.90 2.712(4) 174 yes
    C10 H10A Cg1 1_565 0.97 2.75 3.557(4) 141 yes
