# Supplementary material for: (2-Chloro-8-methyl­quinolin-3-yl)methanol
Source: Acta Crystallogr Sect E Struct Rep Online. 2010 Jun 5;66(Pt 7):o1543. doi: 10.1107/S1600536810020490 (PMC3006887; doi:10.1107/S1600536810020490)
Supplement: Supplementary file 2 [file e-66-o1543-Isup2.hkl]

# 
# h,k,l, Fc-squared, Fo-squared, sigma(Fo-squared) and status flag 
# 
data_I
_shelx_title '    otm in P2(1)/c' 
_shelx_refln_list_code          4 
_shelx_F_calc_maximum      123.02 
_exptl_crystal_F_000       432.00 
_reflns_d_resolution_high  0.8412 
 
loop_ 
 _symmetry_equiv_pos_as_xyz 
 'x, y, z' 
 '-x, y+1/2, -z+1/2' 
 '-x, -y, -z' 
 'x, -y-1/2, z-1/2' 
 
_cell_length_a    14.9630 
_cell_length_b     4.6320 
_cell_length_c    14.4690 
_cell_angle_alpha  90.000 
_cell_angle_beta  103.612 
_cell_angle_gamma  90.000 
 
_shelx_F_squared_multiplier     1.000 
 
loop_ 
 _refln_index_h 
 _refln_index_k 
 _refln_index_l 
 _refln_F_squared_calc 
 _refln_F_squared_meas 
 _refln_F_squared_sigma 
 _refln_observed_status 
   3   0   0       86.71      113.92     17.32 o 
   4   0   0     3901.26     6379.52    797.81 o 
   5   0   0      390.29      495.55     43.34 o 
   6   0   0        0.15       29.15     24.34 o 
   7   0   0     1595.91     1759.09     50.00 o 
   8   0   0     1307.10     1490.38    109.39 o 
   9   0   0     1433.74     1576.31     46.46 o 
  10   0   0      294.76      311.37     26.65 o 
  11   0   0       88.04       69.77     22.85 o 
  12   0   0      255.52      251.74     44.66 o 
  13   0   0        3.88        0.00     13.92 o 
  14   0   0        0.51       18.32     15.77 o 
  15   0   0       51.51       41.18     18.59 o 
  16   0   0       87.31       62.57     59.39 o 
  17   0   0       20.89       34.84     66.57 o 
   1   1   0        4.73        0.00      3.93 o 
   2   1   0     7604.77     7285.66    142.18 o 
   3   1   0    15133.90    15400.09    195.84 o 
   4   1   0      718.08      763.64     21.80 o 
   5   1   0     2439.82     2698.39    120.39 o 
   6   1   0       74.69       91.68     11.95 o 
   7   1   0      148.10      197.05     19.02 o 
   8   1   0      185.64      200.06     28.77 o 
   9   1   0      457.87      480.80     24.18 o 
  10   1   0      504.93      559.35     36.83 o 
  11   1   0       15.16       17.82     10.91 o 
  12   1   0      254.17      260.74     26.32 o 
  13   1   0      113.34      188.92     37.08 o 
  14   1   0       68.41      130.28     39.06 o 
  15   1   0        0.10       12.16     18.16 o 
  16   1   0       79.44       67.16     19.86 o 
  17   1   0        3.70       15.81     54.76 o 
   0   2   0       43.26       26.56     11.10 o 
   1   2   0      977.71      940.53     31.76 o 
   2   2   0      101.57      114.86     13.73 o 
   3   2   0       15.26       10.67      5.99 o 
   4   2   0      852.69      896.38     19.55 o 
   5   2   0     2907.02     2922.87    102.16 o 
   6   2   0      220.66      278.89     34.24 o 
   7   2   0     1366.01     1508.38     51.86 o 
   8   2   0      126.05      132.07     13.13 o 
   9   2   0       62.05       75.32     10.77 o 
  10   2   0      113.91       95.51     11.15 o 
  11   2   0      236.77      207.12     36.50 o 
  12   2   0       37.38       44.49     16.44 o 
  13   2   0        3.94        0.00     22.70 o 
  14   2   0      116.49      105.96     23.33 o 
  15   2   0       44.49       52.58     21.27 o 
  16   2   0        0.06        4.50     47.70 o 
   1   3   0      236.34      208.47     29.25 o 
   2   3   0       48.34       47.16     12.42 o 
   3   3   0       13.73        8.52     12.55 o 
   4   3   0        3.69        0.61      8.37 o 
   5   3   0       46.72       50.57     15.77 o 
   6   3   0       46.04       57.27     10.37 o 
   7   3   0        6.21        4.61      9.01 o 
   8   3   0      343.16      341.39     20.11 o 
   9   3   0       21.63       40.68     12.91 o 
  10   3   0       56.06       81.43     49.23 o 
  11   3   0       55.94       60.85     23.85 o 
  12   3   0        0.87        0.00     18.93 o 
  13   3   0       16.78        0.00     49.05 o 
  14   3   0        0.01       23.38     24.95 o 
   0   4   0        3.41        1.30     24.95 o 
   1   4   0      109.87       80.93     15.83 o 
   2   4   0       90.78      129.47     21.64 o 
   3   4   0        7.24       20.74     14.05 o 
   4   4   0       30.43       44.61     15.02 o 
   5   4   0       14.74        0.00     24.14 o 
   6   4   0       34.70       21.95     22.59 o 
   7   4   0        9.72        3.16     15.67 o 
   8   4   0       18.14       45.71     21.31 o 
   9   4   0       19.66       26.73     24.25 o 
  10   4   0       45.15       42.24     27.80 o 
  11   4   0      167.69      192.78     36.30 o 
   1   5   0        2.19        0.00     20.34 o 
   2   5   0       18.46       13.64     20.85 o 
   3   5   0       41.18       59.49     22.24 o 
   4   5   0       59.39       64.97     22.63 o 
   5   5   0        0.01        0.00     28.62 o 
   6   5   0        7.16        0.00     29.15 o 
   7   5   0        3.41        0.00     28.16 o 
 -17   1   1       12.06       11.28     21.31 o 
 -16   1   1       60.63       70.49     23.06 o 
 -15   1   1       11.69        1.26     16.56 o 
 -14   1   1       13.42        7.94     22.63 o 
 -13   1   1       36.24       38.22     20.94 o 
 -12   1   1       15.11       49.82     35.49 o 
 -11   1   1      228.49      274.48     44.85 o 
 -10   1   1       83.69       94.93     17.06 o 
  -9   1   1       26.08       36.32      9.58 o 
  -8   1   1        9.00        2.31     15.68 o 
  -7   1   1      810.08     1009.71     49.60 o 
  -6   1   1      212.78      268.57     25.44 o 
  -5   1   1      197.82      213.03     13.71 o 
  -4   1   1     2356.30     2473.99     55.74 o 
  -3   1   1    11813.59    12200.35    280.88 o 
  -2   1   1     1064.17     1013.10     31.21 o 
  -1   1   1      205.84      192.11      8.40 o 
   0   1   1     1082.33     1011.26     26.76 o 
   1   1   1     1553.80     1408.07     23.84 o 
   2   1   1    11866.89    11337.38    183.26 o 
   3   1   1      538.97      597.14     46.61 o 
   4   1   1     1543.78     1523.11     54.85 o 
   5   1   1       12.83       12.37      7.51 o 
   6   1   1     1443.16     1539.52     51.58 o 
   7   1   1        7.43       10.54     14.70 o 
   8   1   1      206.61      190.03     14.77 o 
   9   1   1      124.94      141.10     24.94 o 
  10   1   1       16.81       14.85      9.03 o 
  11   1   1      135.87      139.09     13.86 o 
  12   1   1       29.92       49.46     21.13 o 
  13   1   1       92.34       95.23     25.10 o 
  14   1   1        2.12        0.00     35.88 o 
  15   1   1       14.21       12.01     17.65 o 
  16   1   1       12.26        5.56     20.54 o 
 -16   2   1       14.57       55.77     46.64 o 
 -15   2   1       57.44       40.25     40.20 o 
 -14   2   1      216.43      135.03     40.08 o 
 -13   2   1      177.99      193.68     29.08 o 
 -12   2   1        1.13        0.00     16.77 o 
 -11   2   1        2.07        3.02     16.60 o 
 -10   2   1        7.51        0.00     11.02 o 
  -9   2   1        6.78       16.76     10.28 o 
  -8   2   1      189.11      208.09     15.61 o 
  -7   2   1       97.55      101.09     16.02 o 
  -6   2   1     1948.72     2068.39     80.80 o 
  -5   2   1      443.60      498.57     31.37 o 
  -4   2   1       18.51       17.17      7.97 o 
  -3   2   1     1626.39     1610.99     34.28 o 
  -2   2   1     2743.69     2589.97     43.91 o 
  -1   2   1      420.81      417.46     12.28 o 
   0   2   1     1097.95     1050.17     41.32 o 
   1   2   1       24.50       19.55      6.42 o 
   2   2   1       19.65       15.95      6.39 o 
   3   2   1       31.21       38.14      7.93 o 
   4   2   1      900.46      905.97     42.47 o 
   5   2   1     3025.39     3042.05    103.30 o 
   6   2   1       15.67       16.60      7.00 o 
   7   2   1       57.37       59.62      7.09 o 
   8   2   1       17.83        9.37      5.98 o 
   9   2   1      173.78      168.59     30.09 o 
  10   2   1      161.43      175.53     27.37 o 
  11   2   1      118.57      127.99     21.05 o 
  12   2   1        2.71        0.00     18.20 o 
  13   2   1       19.15       18.33     18.20 o 
  14   2   1       26.84        0.00     19.61 o 
  15   2   1        3.03       33.71     20.92 o 
 -14   3   1       11.67        0.00     25.58 o 
 -13   3   1        7.14        0.00     23.60 o 
 -12   3   1       18.45        0.00     22.10 o 
 -11   3   1      349.53      285.52     36.58 o 
 -10   3   1       39.11       30.61     14.45 o 
  -9   3   1      452.72      405.97     29.72 o 
  -8   3   1      188.37      204.10     30.83 o 
  -7   3   1       32.28       30.58     13.19 o 
  -6   3   1        4.67       14.78     16.72 o 
  -5   3   1      238.27      234.39     13.56 o 
  -4   3   1      346.53      343.09     34.61 o 
  -3   3   1      237.59      261.86     14.25 o 
  -2   3   1      846.28      886.22     27.33 o 
  -1   3   1        3.02        0.00     15.84 o 
   0   3   1      492.68      499.15     27.44 o 
   1   3   1       45.94       49.51     13.69 o 
   2   3   1       62.56       82.46     20.08 o 
   3   3   1       27.76       24.18     12.47 o 
   4   3   1       70.88       85.95     18.58 o 
   5   3   1       33.87       30.21     12.33 o 
   6   3   1       22.67       34.05     14.56 o 
   7   3   1     1378.67     1361.24    136.68 o 
   8   3   1      789.14      877.40     68.67 o 
   9   3   1       79.58       92.24     26.65 o 
  10   3   1       18.21       43.15     20.78 o 
  11   3   1       12.84        4.66     21.92 o 
  12   3   1       15.74       22.40     37.23 o 
  13   3   1        0.06        0.00     22.26 o 
  14   3   1        0.00       20.27     24.96 o 
 -12   4   1        1.77        0.00     30.12 o 
 -11   4   1       56.20       21.36     29.14 o 
 -10   4   1        4.43        0.00     24.67 o 
  -9   4   1       45.23       30.44     26.37 o 
  -8   4   1       33.33       52.77     39.21 o 
  -7   4   1       95.56       86.44     26.85 o 
  -6   4   1      117.67      159.83     21.71 o 
  -5   4   1       90.51      119.11     18.49 o 
  -4   4   1        0.87        0.00     21.65 o 
  -3   4   1        0.07        3.57     12.97 o 
  -2   4   1       14.78       25.21     13.51 o 
  -1   4   1       63.07       86.68     16.72 o 
   0   4   1       24.84       14.97     13.93 o 
   1   4   1       60.75       64.37     20.99 o 
   2   4   1       87.61      100.25     17.13 o 
   3   4   1      174.23      187.49     17.84 o 
   4   4   1       14.25        4.80     16.19 o 
   5   4   1       32.75       30.97     18.18 o 
   6   4   1       90.87      115.15     47.47 o 
   7   4   1        6.42        5.09     27.14 o 
   8   4   1        0.01       18.66     16.91 o 
   9   4   1       17.11       37.42     21.91 o 
  10   4   1      338.87      324.64     59.65 o 
  11   4   1        3.19       69.55    102.42 o 
  -7   5   1       13.64       35.80     26.84 o 
  -6   5   1       81.93       61.31     31.47 o 
  -5   5   1       24.32       43.48     32.03 o 
  -4   5   1       33.82       46.39     26.29 o 
  -3   5   1       32.92       29.70     31.18 o 
  -2   5   1        0.03        0.00     23.36 o 
  -1   5   1        7.51       25.11     18.76 o 
   0   5   1        5.23        0.00     21.51 o 
   1   5   1        6.51       17.24     20.48 o 
   2   5   1        1.23        0.00     22.23 o 
   3   5   1        1.40        0.00     30.63 o 
   4   5   1        0.04        7.50     49.58 o 
   5   5   1       35.06       76.47     36.49 o 
   6   5   1        7.13        5.45     34.81 o 
 -17   0   2        0.98       32.07     58.55 o 
 -16   0   2       33.47        7.79     20.91 o 
 -15   0   2       88.25       81.88     25.82 o 
 -14   0   2       31.08       16.00     16.12 o 
 -13   0   2      120.75      110.74     20.99 o 
 -12   0   2        0.11        0.00     16.30 o 
 -11   0   2      944.06      875.33     66.15 o 
 -10   0   2      494.43      508.31     28.75 o 
  -9   0   2      746.36      836.44     65.88 o 
  -8   0   2     1306.20     1388.62    101.83 o 
  -7   0   2      668.35      690.52     55.44 o 
  -6   0   2     1310.22     1543.99     90.60 o 
  -5   0   2       19.09       34.81     10.42 o 
  -4   0   2     2634.27     2858.08    135.65 o 
  -3   0   2     5102.99     5526.14    175.82 o 
  -2   0   2      112.09      124.14      8.91 o 
   0   0   2     2546.61     2366.58     40.34 o 
   1   0   2     1032.42      976.49     16.97 o 
   2   0   2      297.46      244.06     19.72 o 
   3   0   2     5704.97     5585.20    318.20 o 
   4   0   2     1775.70     1745.59     96.42 o 
   5   0   2     3247.92     3183.24    133.21 o 
   6   0   2      646.32      567.56     30.33 o 
   7   0   2      143.35      147.43     13.33 o 
   8   0   2      135.58      165.74     19.29 o 
   9   0   2      457.60      453.26     24.78 o 
  10   0   2       44.69       32.07     11.10 o 
  11   0   2       21.08       26.14     26.87 o 
  12   0   2       12.78       11.30     11.49 o 
  13   0   2       13.23       21.47     12.72 o 
  14   0   2       33.56       45.00     49.04 o 
  15   0   2       58.55       62.57     51.02 o 
  16   0   2       30.97       48.58     60.81 o 
 -17   1   2       43.00       69.02     22.20 o 
 -16   1   2       11.16       20.57     19.09 o 
 -15   1   2        0.88        0.00     19.54 o 
 -14   1   2       39.77       54.80     19.09 o 
 -13   1   2      323.26      283.13     52.43 o 
 -12   1   2       17.87       17.76     13.52 o 
 -11   1   2       10.54       15.04     25.06 o 
 -10   1   2        0.50       17.26     24.33 o 
  -9   1   2      341.04      353.07     32.29 o 
  -8   1   2      797.22     1003.78     41.25 o 
  -7   1   2       47.41       52.41      8.51 o 
  -6   1   2     3509.06     4091.05    181.56 o 
  -5   1   2     1740.65     1850.99     70.69 o 
  -4   1   2       14.10        6.50      5.44 o 
  -3   1   2      753.40      765.33     23.98 o 
  -2   1   2        9.66        9.33      6.39 o 
  -1   1   2      765.61      699.93     20.92 o 
   0   1   2        0.17        0.82      4.01 o 
   1   1   2     3787.02     3785.04     77.60 o 
   2   1   2     3238.16     3006.17     60.37 o 
   3   1   2        1.00        2.77      7.06 o 
   4   1   2        4.82        3.96      7.85 o 
   5   1   2      660.14      615.56     40.86 o 
   6   1   2     1202.99     1188.96     34.97 o 
   7   1   2      465.01      531.13     49.55 o 
   8   1   2      248.67      244.82     26.73 o 
   9   1   2       15.16       22.24     12.72 o 
  10   1   2       50.55       43.27     23.47 o 
  11   1   2        1.70       20.62     19.92 o 
  12   1   2        0.06        0.00     13.37 o 
  13   1   2       43.22       31.30     17.78 o 
  14   1   2       28.47       15.31     16.88 o 
  15   1   2        0.06        0.00     39.67 o 
  16   1   2        3.45        0.00     45.45 o 
 -16   2   2        6.11        9.39     22.43 o 
 -15   2   2       17.50       31.81     41.56 o 
 -14   2   2       30.22       72.23     37.12 o 
 -13   2   2       11.62       16.85     17.55 o 
 -12   2   2       40.84       27.82     15.85 o 
 -11   2   2       85.98       85.79     17.15 o 
 -10   2   2       99.70       75.44     18.19 o 
  -9   2   2       10.93       16.63     15.00 o 
  -8   2   2       69.21       82.99     13.09 o 
  -7   2   2        0.53        0.00      8.34 o 
  -6   2   2      294.03      289.55     22.71 o 
  -5   2   2      737.01      800.76     48.67 o 
  -4   2   2      368.39      367.65     15.83 o 
  -3   2   2      942.70      935.05     39.96 o 
  -2   2   2       23.81       17.98      5.25 o 
  -1   2   2        1.72        3.38      5.55 o 
   0   2   2      461.65      466.51     17.19 o 
   1   2   2      632.33      669.79     27.73 o 
   2   2   2      180.94      176.86     17.19 o 
   3   2   2      137.01      150.79     24.84 o 
   4   2   2     2592.62     2571.47    143.98 o 
   5   2   2      156.24      147.11     23.61 o 
   6   2   2      237.73      117.37     45.57 o 
   7   2   2       12.53        8.46     12.49 o 
   8   2   2      164.62      184.58     29.75 o 
   9   2   2       22.77       24.10      8.69 o 
  10   2   2        7.59       11.84      9.69 o 
  11   2   2       21.68       39.91     17.39 o 
  12   2   2       32.79       51.79     42.63 o 
  13   2   2        4.81        9.01     20.54 o 
  14   2   2        3.34       47.08     21.77 o 
  15   2   2        0.10       15.29     29.08 o 
 -14   3   2        0.59        0.00     23.26 o 
 -13   3   2        0.75        1.41     22.33 o 
 -12   3   2       65.34       87.09     21.55 o 
 -11   3   2        6.40        1.78     17.86 o 
 -10   3   2       47.85       60.63     15.07 o 
  -9   3   2       16.71       23.16     13.84 o 
  -8   3   2      142.90      170.92     25.38 o 
  -7   3   2       64.57       58.37     18.65 o 
  -6   3   2       11.56        9.28     10.40 o 
  -5   3   2        9.09        2.09      8.37 o 
  -4   3   2        0.50        5.19      7.96 o 
  -3   3   2       11.54       16.20      8.63 o 
  -2   3   2       13.49       10.26      8.14 o 
  -1   3   2      668.12      690.84     30.07 o 
   0   3   2      123.12      160.27     21.96 o 
   1   3   2       73.57       59.89     11.44 o 
   2   3   2       79.79       67.40     10.33 o 
   3   3   2      169.37      159.66     16.40 o 
   4   3   2       40.74       26.85      8.79 o 
   5   3   2       50.49       37.83      9.80 o 
   6   3   2      114.91      107.48     12.40 o 
   7   3   2      311.79      311.18     35.83 o 
   8   3   2      315.32      290.21     26.41 o 
   9   3   2      234.45      222.78     42.97 o 
  10   3   2        3.06       24.70     22.41 o 
  11   3   2       16.09        0.00     31.26 o 
  12   3   2        3.60        4.02     20.00 o 
  13   3   2        2.36        4.58     21.06 o 
 -12   4   2        6.41       33.14     30.62 o 
 -11   4   2        2.95        0.00     23.80 o 
 -10   4   2       20.06        8.19     25.25 o 
  -9   4   2      145.32      148.54     36.64 o 
  -8   4   2        4.79        0.00     20.66 o 
  -7   4   2       31.45       38.52     24.32 o 
  -6   4   2        1.39       21.78     22.14 o 
  -5   4   2        0.73       20.35     15.55 o 
  -4   4   2        5.18        9.86     15.86 o 
  -3   4   2        0.01        7.21     20.65 o 
  -2   4   2       18.16       23.46     11.82 o 
  -1   4   2       30.97       28.38     13.85 o 
   0   4   2        1.89        0.00     13.13 o 
   1   4   2       40.52       26.46     14.51 o 
   2   4   2      339.21      325.44     27.30 o 
   3   4   2       22.04       15.17     13.89 o 
   4   4   2       11.57        2.26     12.98 o 
   5   4   2       25.24       14.06     12.32 o 
   6   4   2       16.72        0.00     18.00 o 
   7   4   2        0.86        2.15     18.61 o 
   8   4   2        1.89        0.00     18.66 o 
   9   4   2       64.44       32.12     28.74 o 
  10   4   2       12.48       45.39     22.42 o 
  11   4   2      180.26      134.69     36.88 o 
  -7   5   2        9.49        2.19     28.22 o 
  -6   5   2       25.35        0.00     30.91 o 
  -5   5   2        5.87        0.00     65.83 o 
  -4   5   2        4.33       13.52     35.18 o 
  -3   5   2       21.34       23.33     26.11 o 
  -2   5   2       12.78        0.00     22.10 o 
  -1   5   2       16.64       27.64     27.34 o 
   0   5   2       15.08        1.75     20.81 o 
   1   5   2       16.18       16.19     21.86 o 
   2   5   2        0.52       16.36     25.05 o 
   3   5   2       70.52       53.43     48.16 o 
   4   5   2        6.81        0.00     34.43 o 
   5   5   2       46.42       68.29     36.10 o 
   6   5   2        1.57        0.00     30.56 o 
 -17   1   3        1.28       34.20     31.27 o 
 -16   1   3        1.55        0.00     19.81 o 
 -15   1   3        1.78        0.61     20.04 o 
 -14   1   3       19.67       37.07     18.33 o 
 -13   1   3        0.06        0.00     15.36 o 
 -12   1   3        0.01        0.00     14.79 o 
 -11   1   3       10.05       12.49     14.26 o 
 -10   1   3        8.52        3.54     12.94 o 
  -9   1   3      133.71      108.21     23.28 o 
  -8   1   3       67.54       82.57     16.37 o 
  -7   1   3        9.37       15.62     10.34 o 
  -6   1   3      101.72      102.20     13.49 o 
  -5   1   3      277.82      308.83     15.55 o 
  -4   1   3      110.35      136.72     12.86 o 
  -3   1   3      131.31      135.80     13.41 o 
  -2   1   3      262.96      269.86     17.01 o 
  -1   1   3      366.83      364.50     16.86 o 
   0   1   3       74.66       68.48      5.49 o 
   1   1   3      734.59      661.51     31.15 o 
   2   1   3      270.90      217.32     22.03 o 
   3   1   3      166.28      152.39     14.03 o 
   4   1   3       11.14        9.93     10.13 o 
   5   1   3      377.85      362.09     17.96 o 
   6   1   3      164.48      177.86     13.63 o 
   7   1   3      113.03      120.19     10.01 o 
   8   1   3        6.52        8.88      9.16 o 
   9   1   3        0.01        1.65      8.29 o 
  10   1   3       40.87       40.13     21.64 o 
  11   1   3        0.60        0.00     13.56 o 
  12   1   3        7.37        0.00     14.20 o 
  13   1   3       99.29      104.48     20.97 o 
  14   1   3        2.78        1.98     17.20 o 
  15   1   3        0.64        0.00     39.70 o 
  16   1   3        5.40        0.81     50.58 o 
 -16   2   3       39.31       50.30     22.41 o 
 -15   2   3        0.94        8.91     21.62 o 
 -14   2   3        1.30        4.35     34.14 o 
 -13   2   3        2.43       30.05     30.81 o 
 -12   2   3        7.71        4.48     23.79 o 
 -11   2   3       14.09       29.07     15.42 o 
 -10   2   3        3.47        5.82     14.72 o 
  -9   2   3       51.49       53.76     15.20 o 
  -8   2   3      411.57      404.35     22.62 o 
  -7   2   3       45.63       38.01     10.51 o 
  -6   2   3      215.38      262.11     31.99 o 
  -5   2   3       30.24       28.44     11.15 o 
  -4   2   3       32.10       54.72     11.65 o 
  -3   2   3       28.74       15.40      6.97 o 
  -2   2   3       21.42       14.04      4.07 o 
  -1   2   3       66.35       63.19      7.36 o 
   0   2   3        0.13        4.68     11.62 o 
   1   2   3       63.93       57.34      6.79 o 
   2   2   3     1044.37      979.10     63.52 o 
   3   2   3      443.10      426.44     36.02 o 
   4   2   3      451.10      374.17     83.57 o 
   5   2   3      636.47      700.78     45.33 o 
   6   2   3        0.66        3.13     19.04 o 
   7   2   3        9.05        0.00     12.50 o 
   8   2   3       32.26       38.35     15.28 o 
   9   2   3       96.05       86.80     16.39 o 
  10   2   3      130.29      141.51     24.57 o 
  11   2   3       51.11       57.62     18.66 o 
  12   2   3        1.15       55.21     22.34 o 
  13   2   3       15.19       10.26     18.87 o 
  14   2   3       45.50       60.79     75.42 o 
  15   2   3       24.73       39.24     48.29 o 
 -14   3   3       12.30        0.00     85.19 o 
 -13   3   3       24.86       99.78     30.82 o 
 -12   3   3        4.43       16.49     22.43 o 
 -11   3   3       10.73       17.88     17.45 o 
 -10   3   3       26.91       43.72     16.28 o 
  -9   3   3        6.23       26.13     14.61 o 
  -8   3   3       52.38       46.36     13.65 o 
  -7   3   3       11.92       13.51     11.79 o 
  -6   3   3      116.79      116.22     17.53 o 
  -5   3   3       65.81       56.37     15.66 o 
  -4   3   3       66.09       50.10      7.97 o 
  -3   3   3       85.12       66.57     14.39 o 
  -2   3   3        3.73        3.03     10.03 o 
  -1   3   3      172.52      194.40     26.63 o 
   0   3   3      178.81      181.59     19.76 o 
   1   3   3      261.36      263.77     26.80 o 
   2   3   3      354.16      353.67     25.61 o 
   3   3   3        2.95        5.66     12.73 o 
   4   3   3       28.52       29.59     11.13 o 
   5   3   3       87.16       85.14     15.69 o 
   6   3   3      228.11      185.33     36.57 o 
   7   3   3        4.27        4.04     16.07 o 
   8   3   3        5.52        0.00     15.40 o 
   9   3   3        4.89       11.78     16.28 o 
  10   3   3        1.50        0.00     16.95 o 
  11   3   3       23.31       36.91     22.43 o 
  12   3   3       14.49        6.98     35.52 o 
  13   3   3       46.01      115.00     25.92 o 
 -12   4   3       24.38       22.20     34.24 o 
 -11   4   3       16.95        0.52     48.90 o 
 -10   4   3        0.37        4.50     29.04 o 
  -9   4   3       24.76       42.82     27.54 o 
  -8   4   3        0.86        5.32     17.02 o 
  -7   4   3        0.82       40.24     27.51 o 
  -6   4   3        2.17        3.86     16.84 o 
  -5   4   3       39.31       79.28     16.89 o 
  -4   4   3       20.66       16.41     16.68 o 
  -3   4   3        2.91        8.63     15.11 o 
  -2   4   3       32.50       34.46     18.46 o 
  -1   4   3      372.49      415.22     42.46 o 
   0   4   3      117.77      107.53     22.25 o 
   1   4   3       15.72        7.94     17.14 o 
   2   4   3        9.08        6.34     13.64 o 
   3   4   3      254.23      240.96     44.17 o 
   4   4   3      118.63      149.56     25.27 o 
   5   4   3       60.81       65.70     21.24 o 
   6   4   3       32.16       45.13     16.94 o 
   7   4   3       21.93       22.57     18.88 o 
   8   4   3        4.00        5.66     18.64 o 
   9   4   3       40.62       23.64     29.69 o 
  10   4   3        0.02        0.00     22.28 o 
  -7   5   3       38.03        0.78     28.71 o 
  -6   5   3        0.01        0.00     26.97 o 
  -5   5   3       36.69       20.84     25.07 o 
  -4   5   3       38.15       77.49     28.91 o 
  -3   5   3       56.75       50.35     22.88 o 
  -2   5   3       20.90        5.60     24.12 o 
  -1   5   3       35.77       16.94     22.96 o 
   0   5   3       37.29       57.47     21.55 o 
   1   5   3      172.41      175.74     39.93 o 
   2   5   3        4.46       25.87     22.38 o 
   3   5   3        7.53       12.20     25.18 o 
   4   5   3       43.58       56.71     35.85 o 
   5   5   3        2.68       19.40     35.52 o 
 -17   0   4       56.85       31.11     49.53 o 
 -16   0   4       11.50       16.09     20.62 o 
 -15   0   4       14.03       25.54     19.53 o 
 -14   0   4       32.53       42.26     18.73 o 
 -13   0   4      103.42       97.34     20.28 o 
 -12   0   4        0.01       27.94     17.63 o 
 -11   0   4      315.51      270.32     26.49 o 
 -10   0   4      557.55      565.67     31.97 o 
  -9   0   4      446.42      461.46     33.81 o 
  -8   0   4        7.32       25.02     17.03 o 
  -7   0   4      153.98      180.54     20.82 o 
  -6   0   4     1712.94     1850.29    164.61 o 
  -5   0   4     2444.21     2997.27    144.54 o 
  -4   0   4      590.55      609.62     53.65 o 
  -3   0   4     5694.58     5542.89    101.02 o 
  -2   0   4     3574.66     3401.32    157.89 o 
  -1   0   4      782.01      726.84     60.51 o 
   0   0   4      174.74      166.47     16.57 o 
   1   0   4     1008.52      932.04     28.20 o 
   2   0   4     4822.55     4343.20    171.67 o 
   3   0   4        0.17        1.22      6.43 o 
   4   0   4      258.45      272.74     14.73 o 
   5   0   4       70.57       66.40     12.62 o 
   6   0   4      449.78      463.59     61.19 o 
   7   0   4      485.92      466.32     60.66 o 
   8   0   4      371.37      287.81     26.81 o 
   9   0   4      686.61      585.60     46.06 o 
  10   0   4      175.66      140.13     23.86 o 
  11   0   4       46.76       20.19     18.04 o 
  12   0   4        2.11        8.71     51.94 o 
  13   0   4      587.05      626.86    300.70 o 
  14   0   4      232.86      236.54     98.24 o 
  15   0   4      193.22      193.69     76.85 o 
 -17   1   4       11.84        5.05     21.79 o 
 -16   1   4       17.20       11.15     21.73 o 
 -15   1   4       73.60       64.40     27.05 o 
 -14   1   4        2.51       12.90     20.26 o 
 -13   1   4       21.01       27.61     18.06 o 
 -12   1   4       38.40       23.81     16.28 o 
 -11   1   4       31.57        5.02     15.80 o 
 -10   1   4        0.23        0.00     13.86 o 
  -9   1   4      237.40      229.02     21.06 o 
  -8   1   4     1253.09     1271.41     54.51 o 
  -7   1   4      543.88      537.53     28.77 o 
  -6   1   4      338.78      396.17     31.33 o 
  -5   1   4      964.19      946.89     33.20 o 
  -4   1   4      110.34       82.73      7.99 o 
  -3   1   4      204.71      208.55     14.25 o 
  -2   1   4        3.85        0.00      6.84 o 
  -1   1   4     4016.47     3667.82    133.41 o 
   0   1   4     2298.96     2110.99     38.21 o 
   1   1   4      309.40      304.14     22.24 o 
   2   1   4       27.49       20.05      3.95 o 
   3   1   4      900.26      873.38     62.72 o 
   4   1   4      255.06      260.97     26.29 o 
   5   1   4        0.11        0.00      6.54 o 
   6   1   4      242.20      264.72     21.09 o 
   7   1   4      249.51      234.11     22.25 o 
   8   1   4       15.97       24.07     15.82 o 
   9   1   4        0.15        0.00     10.13 o 
  10   1   4      452.32      500.16     33.04 o 
  11   1   4      713.79      642.01     35.95 o 
  12   1   4        3.16        5.08     18.64 o 
  13   1   4       36.10        5.79     16.19 o 
  14   1   4        2.51        0.00     52.89 o 
  15   1   4        5.24        8.15     45.83 o 
 -16   2   4        3.79        0.00     25.77 o 
 -15   2   4        6.68        0.00     20.89 o 
 -14   2   4       45.33       34.23     19.73 o 
 -13   2   4       13.94        0.00     21.99 o 
 -12   2   4       20.76        4.53     27.64 o 
 -11   2   4       93.21       97.58     27.69 o 
 -10   2   4      159.93      154.87     27.97 o 
  -9   2   4       41.07       42.67     13.92 o 
  -8   2   4      120.27      122.72     14.62 o 
  -7   2   4      119.28      118.56     15.12 o 
  -6   2   4       89.71      100.10      8.97 o 
  -5   2   4      140.31       99.82     14.29 o 
  -4   2   4       93.57       87.78     14.99 o 
  -3   2   4      362.17      368.15     31.99 o 
  -2   2   4      211.71      170.65     29.14 o 
  -1   2   4      630.02      661.12     18.41 o 
   0   2   4      129.19      146.32     15.79 o 
   1   2   4      507.99      539.26     28.01 o 
   2   2   4      157.65      152.73      8.82 o 
   3   2   4       40.34       34.56      7.47 o 
   4   2   4      528.09      530.98     63.44 o 
   5   2   4      162.39      171.05     29.27 o 
   6   2   4       39.35       13.41     19.68 o 
   7   2   4        1.97        6.30     16.33 o 
   8   2   4      882.38      882.94     44.50 o 
   9   2   4       46.67       56.31     16.27 o 
  10   2   4      112.95       90.43     54.59 o 
  11   2   4        2.03        0.81     24.65 o 
  12   2   4       27.52       31.62     19.40 o 
  13   2   4       10.44       21.83     24.52 o 
  14   2   4        1.64        0.00     22.71 o 
 -14   3   4        1.63        0.00    101.74 o 
 -13   3   4       60.79      173.49    142.12 o 
 -12   3   4        6.92       33.31     30.45 o 
 -11   3   4       16.10       10.21     19.28 o 
 -10   3   4        0.00        0.00     15.70 o 
  -9   3   4        2.02        0.04     14.59 o 
  -8   3   4        7.95        0.00     18.49 o 
  -7   3   4       21.94       20.00     10.44 o 
  -6   3   4       77.33       73.61     15.62 o 
  -5   3   4       58.70       44.05     13.41 o 
  -4   3   4      622.01      590.17     66.36 o 
  -3   3   4       61.18       78.15     15.90 o 
  -2   3   4      104.60       62.67     15.73 o 
  -1   3   4        4.92        4.63      6.56 o 
   0   3   4        0.95        0.00      8.10 o 
   1   3   4       70.73       66.97      9.27 o 
   2   3   4       80.54       73.90      9.45 o 
   3   3   4       24.96       28.92     10.50 o 
   4   3   4      114.69      102.75     16.64 o 
   5   3   4      357.82      252.90     45.28 o 
   6   3   4      282.65      189.17     56.94 o 
   7   3   4       61.10       55.44     17.21 o 
   8   3   4        0.00        9.38     15.50 o 
   9   3   4        1.56        0.00     29.54 o 
  10   3   4        0.27        9.98     17.50 o 
  11   3   4        1.86        0.77     25.01 o 
  12   3   4        4.29        0.00     34.11 o 
 -12   4   4       14.23       19.67     32.96 o 
 -11   4   4        3.67       15.24     31.40 o 
 -10   4   4        0.96        2.64     29.20 o 
  -9   4   4        2.44        2.90     19.60 o 
  -8   4   4        2.67       20.34     20.07 o 
  -7   4   4       51.30       33.59     17.28 o 
  -6   4   4       62.06       73.42     18.08 o 
  -5   4   4       51.39       53.28     17.20 o 
  -4   4   4       19.49        6.48     17.12 o 
  -3   4   4        0.82       21.98     20.75 o 
  -2   4   4        1.37        3.11     15.41 o 
  -1   4   4        1.31        0.00     15.42 o 
   0   4   4        2.28       27.94     18.30 o 
   1   4   4       59.19       58.30     18.54 o 
   2   4   4      180.11      202.01     18.60 o 
   3   4   4      502.88      532.20     33.81 o 
   4   4   4        6.12       14.82     15.55 o 
   5   4   4        2.22        0.00     26.96 o 
   6   4   4        3.53       21.68     28.40 o 
   7   4   4        0.02        0.00     19.86 o 
   8   4   4        4.36       19.42     19.64 o 
   9   4   4        0.31        0.00     22.78 o 
  10   4   4       39.59       62.45     24.67 o 
  -7   5   4        5.58        0.00     32.46 o 
  -6   5   4        3.53       18.13     27.72 o 
  -5   5   4        3.10        0.00     22.12 o 
  -4   5   4        6.31       34.08     19.09 o 
  -3   5   4        0.94       19.10     22.60 o 
  -2   5   4       39.11       62.44     22.56 o 
  -1   5   4        0.79        0.00     21.64 o 
   0   5   4      278.28      291.27     56.23 o 
   1   5   4        2.92       35.73     22.88 o 
   2   5   4       23.93       19.52     35.26 o 
   3   5   4       12.79       19.74     34.28 o 
   4   5   4        0.78        0.00     27.63 o 
   5   5   4        1.41        0.00     49.48 o 
 -17   1   5       66.31       58.20     21.40 o 
 -16   1   5      116.23      123.22     26.11 o 
 -15   1   5        0.84       27.22     29.09 o 
 -14   1   5       66.61       51.70     19.55 o 
 -13   1   5       42.34       58.33     20.34 o 
 -12   1   5      223.16      186.48     33.61 o 
 -11   1   5      229.10      193.38     22.83 o 
 -10   1   5      285.47      268.44     24.62 o 
  -9   1   5      148.98      179.17     25.14 o 
  -8   1   5      399.68      388.48     24.10 o 
  -7   1   5      373.35      359.51     19.57 o 
  -6   1   5      160.01      158.80     13.16 o 
  -5   1   5       17.73       35.98      6.95 o 
  -4   1   5      349.06      321.85     34.11 o 
  -3   1   5     1588.76     1685.31     36.50 o 
  -2   1   5       56.41       52.99      5.30 o 
  -1   1   5       98.55      101.97      6.75 o 
   0   1   5        5.57        7.93      6.29 o 
   1   1   5     1097.98     1148.32     72.85 o 
   2   1   5      329.21      342.60     21.23 o 
   3   1   5      669.45      533.73     67.53 o 
   4   1   5      435.11      435.83     45.82 o 
   5   1   5       22.21       25.03      6.91 o 
   6   1   5      480.15      510.02     40.46 o 
   7   1   5       45.18       53.31     19.11 o 
   8   1   5      203.24      225.69     26.58 o 
   9   1   5       11.07       18.09     11.47 o 
  10   1   5      573.46      613.06     94.51 o 
  11   1   5        2.57        3.39     14.00 o 
  12   1   5      217.54      190.21     38.18 o 
  13   1   5        9.43        5.13     16.70 o 
  14   1   5        9.06        0.00     49.61 o 
  15   1   5       45.55       59.61     42.96 o 
 -16   2   5        3.46        0.00     26.55 o 
 -15   2   5        1.05        0.00     25.55 o 
 -14   2   5       17.71        0.97     22.79 o 
 -13   2   5       17.26       27.49     33.69 o 
 -12   2   5      220.32      263.23     29.19 o 
 -11   2   5      528.22      532.82     32.64 o 
 -10   2   5       94.96       85.50     16.83 o 
  -9   2   5       59.38       77.42     13.42 o 
  -8   2   5      401.89      462.33     51.26 o 
  -7   2   5       38.54       39.82      8.46 o 
  -6   2   5       59.46       46.18     18.40 o 
  -5   2   5      150.35      148.21     17.83 o 
  -4   2   5      292.16      293.10     30.52 o 
  -3   2   5       19.73       23.80     24.03 o 
  -2   2   5      295.81      348.06     25.80 o 
  -1   2   5      443.25      445.46     18.99 o 
   0   2   5     2911.99     3061.77     76.62 o 
   1   2   5        4.72        0.89      5.41 o 
   2   2   5      172.94      154.31     25.85 o 
   3   2   5       16.84       23.99      7.50 o 
   4   2   5       30.80       28.22     14.56 o 
   5   2   5       15.20        0.43     21.16 o 
   6   2   5       15.01       15.44     21.71 o 
   7   2   5     1125.37     1237.37    130.27 o 
   8   2   5      496.08      521.44     36.71 o 
   9   2   5       28.36       15.25     15.39 o 
  10   2   5       21.53       21.47     22.52 o 
  11   2   5       57.24      101.83     27.01 o 
  12   2   5        5.00       30.16     26.45 o 
  13   2   5        3.27       14.52     20.48 o 
  14   2   5        2.51        0.00     23.68 o 
 -14   3   5       84.99       50.39     24.38 o 
 -13   3   5       48.68       52.75     44.37 o 
 -12   3   5      102.90      148.65     38.68 o 
 -11   3   5       42.23       44.47     41.24 o 
 -10   3   5       55.45       80.00     21.47 o 
  -9   3   5      111.59      120.77     22.78 o 
  -8   3   5       21.88       18.75     18.44 o 
  -7   3   5       17.86        7.33     20.56 o 
  -6   3   5       54.24       54.03     17.66 o 
  -5   3   5      596.98      628.44     72.23 o 
  -4   3   5       49.06       66.35     17.98 o 
  -3   3   5      827.55      925.15     35.82 o 
  -2   3   5      437.72      519.43     27.97 o 
  -1   3   5       43.90       26.32      6.85 o 
   0   3   5        0.03        0.00     10.87 o 
   1   3   5      183.68      188.36     17.41 o 
   2   3   5      291.54      271.30     14.35 o 
   3   3   5      134.50      135.87     26.47 o 
   4   3   5      532.65      433.42     44.39 o 
   5   3   5     1162.74     1209.66    189.46 o 
   6   3   5       29.41       10.05     27.61 o 
   7   3   5       41.04       16.28     24.89 o 
   8   3   5        0.64        3.40     17.24 o 
   9   3   5      118.52      147.54     22.93 o 
  10   3   5       14.04       13.45     18.81 o 
  11   3   5       15.45       22.46     25.37 o 
  12   3   5        0.28        5.07     23.88 o 
 -11   4   5        5.22        7.03     26.26 o 
 -10   4   5        0.10        0.00     22.73 o 
  -9   4   5        9.61       36.76     22.07 o 
  -8   4   5       75.25       64.27     19.93 o 
  -7   4   5      247.51      205.47     39.94 o 
  -6   4   5        0.74        8.38     22.60 o 
  -5   4   5       61.47       65.59     21.45 o 
  -4   4   5        0.37        0.00     18.00 o 
  -3   4   5       91.64       89.25     18.72 o 
  -2   4   5        3.35        0.00     16.89 o 
  -1   4   5       67.11       59.12     19.26 o 
   0   4   5      128.57      138.79     19.23 o 
   1   4   5        3.13        1.90     14.79 o 
   2   4   5      491.07      466.43     47.98 o 
   3   4   5       54.70       60.02     29.36 o 
   4   4   5        6.04       34.58     29.39 o 
   5   4   5       54.02       57.69     34.95 o 
   6   4   5       35.50        8.86     30.70 o 
   7   4   5       74.15       69.79     30.29 o 
   8   4   5       17.35       14.53     21.80 o 
   9   4   5        0.21        3.95     23.60 o 
  -6   5   5       21.98        0.00     30.32 o 
  -5   5   5       11.72        6.95     22.96 o 
  -4   5   5        3.17       19.71     26.09 o 
  -3   5   5        1.93        0.00     23.01 o 
  -2   5   5        0.26        0.00     23.59 o 
  -1   5   5      139.11      152.23     29.25 o 
   0   5   5       24.89       15.14     23.14 o 
   1   5   5       23.42       11.64     39.18 o 
   2   5   5        8.28        1.33     46.30 o 
   3   5   5        0.44        0.00     55.97 o 
   4   5   5        2.31       10.73     38.45 o 
 -17   0   6        8.94        0.00     48.95 o 
 -16   0   6      150.73      145.50     52.56 o 
 -15   0   6      122.17      148.30     62.02 o 
 -14   0   6     2249.78     2321.33    134.30 o 
 -13   0   6     1019.27     1028.24    116.49 o 
 -12   0   6       18.11       60.20     37.02 o 
 -11   0   6       17.24       40.34     36.82 o 
 -10   0   6      333.49      421.06     48.43 o 
  -9   0   6       22.47       42.94     24.47 o 
  -8   0   6        0.19       23.82     18.49 o 
  -7   0   6      756.85      810.53     39.98 o 
  -6   0   6     6012.05     6827.66    168.34 o 
  -5   0   6      611.86      783.62     50.17 o 
  -4   0   6     1345.28     1508.60     40.64 o 
  -3   0   6      108.43      112.45     22.99 o 
  -2   0   6     2296.23     2062.59    177.27 o 
  -1   0   6      585.32      497.19     20.78 o 
   0   0   6      259.72      246.20     13.16 o 
   1   0   6      278.24      287.35     24.03 o 
   2   0   6     1622.20     1694.75     34.92 o 
   3   0   6     2170.23     2175.36     95.48 o 
   4   0   6     1099.76     1155.77     37.44 o 
   5   0   6     4043.67     4263.54    132.08 o 
   6   0   6       96.05      122.96     26.46 o 
   7   0   6       84.69      107.54     45.78 o 
   8   0   6       39.45       36.91     11.90 o 
   9   0   6      227.62      236.21     27.96 o 
  10   0   6       33.23       34.77     27.68 o 
  11   0   6        1.09       78.01    110.00 o 
  12   0   6      835.90     1166.03    154.24 o 
  13   0   6       39.95       53.00     58.15 o 
  14   0   6      232.88      276.44     69.45 o 
 -17   1   6       96.64      101.37     25.55 o 
 -16   1   6      257.24      239.73     34.20 o 
 -15   1   6       51.08       36.13     21.19 o 
 -14   1   6       20.06        8.32     20.33 o 
 -13   1   6       50.24       24.41     30.81 o 
 -12   1   6      129.14      125.22     23.93 o 
 -11   1   6     1397.88     1284.72     60.77 o 
 -10   1   6       60.96       57.29     16.97 o 
  -9   1   6      710.91      647.36     35.50 o 
  -8   1   6       60.75       44.12     11.91 o 
  -7   1   6       11.92       12.42      9.29 o 
  -6   1   6       30.56       37.92      7.08 o 
  -5   1   6      398.22      419.66     19.60 o 
  -4   1   6     2315.82     2496.95     99.45 o 
  -3   1   6     1714.62     1824.23     87.21 o 
  -2   1   6      462.32      522.34     30.65 o 
  -1   1   6      738.88      677.07     26.12 o 
   0   1   6     1499.21     1378.09     51.62 o 
   1   1   6      165.60      175.65     12.77 o 
   2   1   6     1113.08     1237.05     52.06 o 
   3   1   6      460.46      426.35     27.78 o 
   4   1   6      311.69      280.01     31.97 o 
   5   1   6      271.80      257.94     26.91 o 
   6   1   6        4.59        0.00     17.22 o 
   7   1   6      782.87      787.04     54.11 o 
   8   1   6      371.68      390.32     28.80 o 
   9   1   6      204.53      163.29     33.69 o 
  10   1   6      148.78      123.32     19.06 o 
  11   1   6       11.43       13.82     15.02 o 
  12   1   6        4.85       23.25     15.30 o 
  13   1   6        1.14        0.00     54.27 o 
  14   1   6       69.43       32.37     55.10 o 
 -16   2   6       15.15        0.00     23.77 o 
 -15   2   6       39.95       14.89     25.88 o 
 -14   2   6        2.15        0.00     23.52 o 
 -13   2   6       69.04       73.37     20.38 o 
 -12   2   6        0.17        0.00     17.84 o 
 -11   2   6       34.82       20.09     16.90 o 
 -10   2   6      264.86      214.04     22.44 o 
  -9   2   6      490.82      491.34     46.25 o 
  -8   2   6      748.05      759.65     26.90 o 
  -7   2   6      189.61      183.99     14.00 o 
  -6   2   6      172.36      175.99     19.91 o 
  -5   2   6      253.60      273.06     36.93 o 
  -4   2   6        0.73       16.62     14.21 o 
  -3   2   6      936.54      972.87     59.08 o 
  -2   2   6      834.45      822.33     72.20 o 
  -1   2   6       66.38       46.37      8.21 o 
   0   2   6      288.40      254.06     19.10 o 
   1   2   6      742.27      695.20     32.63 o 
   2   2   6      179.63      165.05     14.30 o 
   3   2   6       20.66       26.66      7.01 o 
   4   2   6       73.76       50.13     15.41 o 
   5   2   6      149.54      123.59     35.20 o 
   6   2   6        7.01       11.85     22.31 o 
   7   2   6      171.67      170.51     27.81 o 
   8   2   6      108.81      104.17     26.90 o 
   9   2   6        8.84       25.69     17.05 o 
  10   2   6      240.50      259.79     26.96 o 
  11   2   6       10.58       14.95     19.96 o 
  12   2   6       18.34       22.36     34.45 o 
  13   2   6       18.45       41.84     22.75 o 
 -14   3   6       16.51       11.92     41.33 o 
 -13   3   6       19.55       14.37     24.54 o 
 -12   3   6        5.18       13.27     22.44 o 
 -11   3   6        5.81        0.00     39.15 o 
 -10   3   6       14.77        0.00     37.63 o 
  -9   3   6        0.02        0.00     35.37 o 
  -8   3   6       10.76       10.31     25.66 o 
  -7   3   6        8.66        0.00     17.84 o 
  -6   3   6      246.78      226.62     27.47 o 
  -5   3   6        7.75        0.00     20.96 o 
  -4   3   6       22.51       29.50     15.76 o 
  -3   3   6      111.66      117.99     18.03 o 
  -2   3   6        5.02        6.77     13.59 o 
  -1   3   6      150.15      135.64     17.56 o 
   0   3   6       71.41       58.29     14.49 o 
   1   3   6       24.67       18.12     11.55 o 
   2   3   6       15.66       16.18     10.81 o 
   3   3   6      131.12      143.03     15.62 o 
   4   3   6       11.30        9.80      9.26 o 
   5   3   6        9.61        3.80     28.31 o 
   6   3   6       23.11        3.58     26.09 o 
   7   3   6       12.36        7.90     26.92 o 
   8   3   6        0.76       24.76     27.41 o 
   9   3   6        0.28        0.00     18.37 o 
  10   3   6        2.88        2.02     20.96 o 
  11   3   6        1.44        7.13     26.35 o 
 -11   4   6        1.93        0.00     52.37 o 
 -10   4   6       58.54       67.73     23.06 o 
  -9   4   6        8.46       14.52     20.54 o 
  -8   4   6       38.72       31.10     20.75 o 
  -7   4   6       15.69       16.65     25.36 o 
  -6   4   6       87.27       94.96     20.11 o 
  -5   4   6       59.39       55.86     18.48 o 
  -4   4   6        0.00        6.39     17.37 o 
  -3   4   6      143.56      153.53     22.32 o 
  -2   4   6        6.79        1.07     16.67 o 
  -1   4   6        4.31        0.00     17.62 o 
   0   4   6       10.65        0.00     15.62 o 
   1   4   6       41.63       37.11     15.00 o 
   2   4   6        3.87        0.00     28.08 o 
   3   4   6       82.76       82.28     32.86 o 
   4   4   6       31.14       44.40     31.66 o 
   5   4   6        5.25       75.03     47.96 o 
   6   4   6       19.29        2.00     32.75 o 
   7   4   6        1.32        0.00     33.42 o 
   8   4   6       60.49       65.89     33.19 o 
  -5   5   6        7.91        0.00     22.04 o 
  -4   5   6       24.30        0.00     26.74 o 
  -3   5   6       25.30       24.07     23.09 o 
  -2   5   6        0.91        0.00     22.18 o 
  -1   5   6      109.00       86.00     25.16 o 
   0   5   6       14.84       22.59     42.53 o 
   1   5   6       22.21       19.50     42.34 o 
   2   5   6        4.94       37.78     52.29 o 
 -17   1   7      331.03      357.53     45.02 o 
 -16   1   7        8.57       49.03     22.51 o 
 -15   1   7        5.51        1.69     23.71 o 
 -14   1   7        6.63        0.00     20.22 o 
 -13   1   7      156.91      134.88     23.60 o 
 -12   1   7      478.36      484.63     40.94 o 
 -11   1   7      144.36       97.46     20.89 o 
 -10   1   7       42.45       25.98     16.00 o 
  -9   1   7      114.13      124.49     17.93 o 
  -8   1   7      380.47      360.58     22.93 o 
  -7   1   7       89.83      122.14     25.27 o 
  -6   1   7       67.59       57.45     13.82 o 
  -5   1   7      476.74      479.57     22.72 o 
  -4   1   7      101.42      106.04     11.66 o 
  -3   1   7      819.60      950.45     55.97 o 
  -2   1   7      214.24      241.79     16.24 o 
  -1   1   7      988.12      958.31     43.12 o 
   0   1   7        6.46        6.96      5.33 o 
   1   1   7      402.21      430.54     35.27 o 
   2   1   7      428.84      444.94     15.52 o 
   3   1   7       31.29       20.50      6.25 o 
   4   1   7       44.18       35.28      5.53 o 
   5   1   7      235.06      164.59     42.20 o 
   6   1   7        2.94        0.00      4.99 o 
   7   1   7       48.32       53.01     18.84 o 
   8   1   7        0.20        0.92     23.19 o 
   9   1   7       61.55       44.42     14.86 o 
  10   1   7        5.16        0.00     15.33 o 
  11   1   7       34.00       28.19     16.60 o 
  12   1   7        3.08       59.10     50.59 o 
  13   1   7        3.70       56.16     53.55 o 
 -16   2   7       38.07       32.91     27.48 o 
 -15   2   7       22.55       26.85     26.34 o 
 -14   2   7       68.55       91.73     25.70 o 
 -13   2   7        2.01        4.68     22.94 o 
 -12   2   7       11.21       11.73     29.37 o 
 -11   2   7        3.69        7.78     19.44 o 
 -10   2   7       52.69       39.88     17.75 o 
  -9   2   7     1139.56     1181.15     62.58 o 
  -8   2   7      260.19      284.83     31.40 o 
  -7   2   7        0.66        7.91      4.98 o 
  -6   2   7      205.50      207.04     24.83 o 
  -5   2   7        7.92        0.00     14.13 o 
  -4   2   7      303.98      269.09     23.42 o 
  -3   2   7      578.67      567.02     30.83 o 
  -2   2   7       32.68       30.58      5.07 o 
  -1   2   7      503.12      465.82     30.56 o 
   0   2   7      123.34      113.28     11.86 o 
   1   2   7       12.30        9.37      7.24 o 
   2   2   7       15.01       18.15      6.91 o 
   3   2   7      163.02      164.57      9.59 o 
   4   2   7      170.04      123.14     33.51 o 
   5   2   7       98.41       89.66     19.27 o 
   6   2   7       34.36       49.37     21.64 o 
   7   2   7       67.02       69.56     22.11 o 
   8   2   7        3.16       42.34     21.29 o 
   9   2   7       16.24       17.01     18.61 o 
  10   2   7       32.85       40.41     25.35 o 
  11   2   7        0.10        0.00     21.98 o 
  12   2   7       11.54       19.98     33.79 o 
 -14   3   7        5.55       17.88     25.08 o 
 -13   3   7        4.60        1.00     23.57 o 
 -12   3   7       13.54       12.17     22.59 o 
 -11   3   7        0.28        0.00     23.39 o 
 -10   3   7       39.86       45.41     21.40 o 
  -9   3   7       27.38       30.33     17.58 o 
  -8   3   7      180.16      194.72     26.29 o 
  -7   3   7      371.20      425.54     45.69 o 
  -6   3   7     1674.02     1706.44     93.21 o 
  -5   3   7       13.95        0.69     19.18 o 
  -4   3   7       55.43       39.38     19.38 o 
  -3   3   7        9.23        4.38     15.97 o 
  -2   3   7       91.58      146.01     18.42 o 
  -1   3   7       31.04       14.61     13.64 o 
   0   3   7        0.05        1.66     13.54 o 
   1   3   7      214.40      234.78     27.88 o 
   2   3   7       77.38       82.72     13.56 o 
   3   3   7       78.50       65.18     13.07 o 
   4   3   7        0.79        0.00     18.68 o 
   5   3   7       16.39        0.00     27.99 o 
   6   3   7       31.04       30.19     29.36 o 
   7   3   7       19.40       29.04     51.37 o 
   8   3   7        0.00        0.00     29.19 o 
   9   3   7       17.04       27.53     21.29 o 
  10   3   7       96.81       94.35     22.85 o 
 -11   4   7       45.62      134.64     37.72 o 
 -10   4   7        0.78       15.40     37.50 o 
  -9   4   7        9.89        0.00     32.82 o 
  -8   4   7       54.85      117.55     68.59 o 
  -7   4   7        6.12       39.00     39.26 o 
  -6   4   7        3.62        0.00     29.84 o 
  -5   4   7        1.01        0.00     25.17 o 
  -4   4   7      487.97      560.96     47.15 o 
  -3   4   7      201.24      176.05     55.27 o 
  -2   4   7       57.97       73.83     27.31 o 
  -1   4   7       31.59       38.64     26.77 o 
   0   4   7       21.06        8.40     23.66 o 
   1   4   7        5.11        0.00     15.98 o 
   2   4   7       10.17       11.10     23.66 o 
   3   4   7        1.12        0.00     58.67 o 
   4   4   7       62.14       85.64     37.33 o 
   5   4   7        5.37        5.37     36.57 o 
   6   4   7       24.78        4.31     34.59 o 
   7   4   7        2.73        0.00     34.44 o 
  -3   5   7        0.27        0.00     24.53 o 
  -2   5   7       14.84        8.61     31.79 o 
  -1   5   7      255.35      298.60     79.79 o 
   0   5   7       27.49       45.22     44.29 o 
 -17   0   8      113.72      110.60     64.19 o 
 -16   0   8        4.95        9.27     56.96 o 
 -15   0   8      417.12      375.53    135.29 o 
 -14   0   8        0.13        0.00     41.08 o 
 -13   0   8       73.52      103.63     68.72 o 
 -12   0   8       27.26       98.63     35.61 o 
 -11   0   8      237.72      314.64     43.25 o 
 -10   0   8      447.63      523.01     40.99 o 
  -9   0   8      770.26      863.58     78.11 o 
  -8   0   8      782.66      858.48     74.90 o 
  -7   0   8        6.13       17.51     14.46 o 
  -6   0   8       67.37      117.96     18.07 o 
  -5   0   8      177.23      147.30     16.35 o 
  -4   0   8      438.60      481.02     23.88 o 
  -3   0   8      128.53      138.50     27.66 o 
  -2   0   8      114.37       95.27     30.62 o 
  -1   0   8      647.24      747.06     36.78 o 
   0   0   8       26.54       17.55     13.16 o 
   1   0   8     1571.65     1583.86     60.99 o 
   2   0   8     1188.88     1268.96     41.18 o 
   3   0   8       56.11       45.17     14.56 o 
   4   0   8        1.60        7.19     12.71 o 
   5   0   8       23.98       21.21     14.35 o 
   6   0   8      149.92      161.47     29.52 o 
   7   0   8       54.64       82.68     94.37 o 
   8   0   8        2.29        7.33     42.90 o 
   9   0   8       51.28       52.09     46.67 o 
  10   0   8       58.18       51.86     54.67 o 
  11   0   8        5.74       74.94     83.00 o 
  12   0   8       13.68       94.35     88.97 o 
  13   0   8        1.58       27.33     91.40 o 
 -16   1   8       34.05       26.73     22.58 o 
 -15   1   8       15.32       21.02     20.60 o 
 -14   1   8       35.29       16.20     21.33 o 
 -13   1   8      131.87      111.97     21.75 o 
 -12   1   8      510.07      456.37     34.07 o 
 -11   1   8       46.39       17.49     19.03 o 
 -10   1   8        8.02        0.00     15.59 o 
  -9   1   8        8.92       14.24     12.81 o 
  -8   1   8      340.35      306.85     49.92 o 
  -7   1   8      628.19      649.94     28.29 o 
  -6   1   8      409.43      408.63     37.44 o 
  -5   1   8       40.21       30.59      8.14 o 
  -4   1   8      105.70       88.01     11.98 o 
  -3   1   8       11.10        9.05      8.12 o 
  -2   1   8        0.33        3.05      9.91 o 
  -1   1   8      400.04      392.01     27.45 o 
   0   1   8      451.62      447.48     26.37 o 
   1   1   8      139.27      135.90     10.90 o 
   2   1   8      134.24      131.82     17.83 o 
   3   1   8      160.84      131.32     20.69 o 
   4   1   8      497.34      458.77     48.64 o 
   5   1   8       93.13       67.47     18.51 o 
   6   1   8       37.08       15.04     19.74 o 
   7   1   8       94.20       32.51     25.60 o 
   8   1   8       51.06       58.89     28.80 o 
   9   1   8       42.13        4.42     24.35 o 
  10   1   8        0.70        0.00     16.77 o 
  11   1   8       18.22       12.57     37.31 o 
  12   1   8       23.58        7.49     40.98 o 
  13   1   8        2.93       39.09     52.21 o 
 -15   2   8        4.62       23.11     30.05 o 
 -14   2   8        0.66        0.00     28.26 o 
 -13   2   8       39.17       25.45     24.83 o 
 -12   2   8       81.08       49.09     21.71 o 
 -11   2   8       39.69       37.71     20.40 o 
 -10   2   8      532.30      496.58     40.22 o 
  -9   2   8      416.17      398.11     36.85 o 
  -8   2   8       35.11       23.70      6.93 o 
  -7   2   8        2.74        2.45      2.95 o 
  -6   2   8      189.78      120.66     23.54 o 
  -5   2   8      252.40      231.61     34.46 o 
  -4   2   8        0.39       17.09     18.38 o 
  -3   2   8        2.44        0.00     13.47 o 
  -2   2   8      149.89      147.34      9.55 o 
  -1   2   8       14.35        0.00      7.34 o 
   0   2   8       36.30       28.05      9.28 o 
   1   2   8        0.04        7.59      7.54 o 
   2   2   8      142.87      132.37     16.84 o 
   3   2   8       70.70       61.96     11.03 o 
   4   2   8        1.84       28.64     18.94 o 
   5   2   8       31.02       34.24     22.11 o 
   6   2   8      175.22      250.25     51.38 o 
   7   2   8       98.50       99.42     23.47 o 
   8   2   8       11.27       22.48     26.45 o 
   9   2   8       90.00      123.62     31.15 o 
  10   2   8       23.61       30.21     18.90 o 
  11   2   8        0.33        1.20     42.64 o 
  12   2   8        4.49        0.00     25.80 o 
 -14   3   8       77.73      130.32     31.09 o 
 -13   3   8        3.72        0.00     24.21 o 
 -12   3   8        2.39        0.00     23.65 o 
 -11   3   8        7.40        1.42     21.39 o 
 -10   3   8       18.12       15.81     20.51 o 
  -9   3   8       20.51       40.24     19.78 o 
  -8   3   8       17.20        4.30     19.92 o 
  -7   3   8      418.02      417.03     30.83 o 
  -6   3   8        5.45        0.00     19.26 o 
  -5   3   8      251.33      212.72     23.66 o 
  -4   3   8       30.69       24.57     16.19 o 
  -3   3   8      101.54       93.45     19.14 o 
  -2   3   8       17.71       17.42     15.12 o 
  -1   3   8        1.48        5.83     14.42 o 
   0   3   8       33.54       28.28     14.62 o 
   1   3   8       24.05       23.39     15.11 o 
   2   3   8      140.38      138.91     16.92 o 
   3   3   8       63.81       62.36     20.59 o 
   4   3   8        1.83       12.72     20.76 o 
   5   3   8       12.47        0.00     35.58 o 
   6   3   8        3.62        0.00     30.14 o 
   7   3   8       27.76       17.99     33.45 o 
   8   3   8       16.09       55.35     40.48 o 
   9   3   8        7.71       23.68     49.96 o 
  10   3   8        0.05        0.00     24.99 o 
 -10   4   8        1.18        0.00     25.08 o 
  -9   4   8       29.61       42.40     24.28 o 
  -8   4   8        5.89        0.00     22.98 o 
  -7   4   8        1.31        0.00     22.72 o 
  -6   4   8        0.06       14.83     21.45 o 
  -5   4   8       82.15      112.92     24.51 o 
  -4   4   8      208.14      268.42     28.13 o 
  -3   4   8       91.96       65.97     22.93 o 
  -2   4   8      125.27      153.16     21.27 o 
  -1   4   8        1.92       17.44     18.08 o 
   0   4   8        0.01        0.00     16.69 o 
   1   4   8        5.46        0.00     30.32 o 
   2   4   8        1.60        0.00     25.70 o 
   3   4   8        2.44        5.69     29.31 o 
   4   4   8       23.13       59.43     68.31 o 
   5   4   8      106.41      148.86     50.51 o 
   6   4   8        0.04       11.71     41.95 o 
 -16   1   9        8.05       10.17     26.84 o 
 -15   1   9       23.11       14.11     24.94 o 
 -14   1   9       10.64       15.65     23.42 o 
 -13   1   9        2.35        0.00     22.30 o 
 -12   1   9       69.32       49.49     25.94 o 
 -11   1   9      159.58      136.99     23.82 o 
 -10   1   9        9.46        9.14     20.65 o 
  -9   1   9       15.66       10.13     15.51 o 
  -8   1   9        7.70        7.21     12.91 o 
  -7   1   9       47.24       41.44     12.11 o 
  -6   1   9        3.60        0.00     12.82 o 
  -5   1   9        9.14        1.27     12.01 o 
  -4   1   9       11.77       17.96      9.74 o 
  -3   1   9        2.42        4.73      7.72 o 
  -2   1   9      121.98      130.57     13.81 o 
  -1   1   9      448.24      427.45     24.51 o 
   0   1   9      198.46      167.57     17.95 o 
   1   1   9       14.37       11.76     11.10 o 
   2   1   9       30.97       37.89      8.36 o 
   3   1   9       20.88       24.49      7.56 o 
   4   1   9       13.17        6.76     10.39 o 
   5   1   9       23.56       11.61      9.27 o 
   6   1   9       11.32        2.20     17.32 o 
   7   1   9       56.82       40.23     30.22 o 
   8   1   9        8.16        8.93     23.95 o 
   9   1   9        3.00        0.00     29.29 o 
  10   1   9        8.93        0.00     42.77 o 
  11   1   9        8.19        0.00     40.83 o 
  12   1   9        2.81       67.62     52.18 o 
 -15   2   9       16.33        5.71     29.13 o 
 -14   2   9       16.87       18.32     27.08 o 
 -13   2   9        0.02        0.00     23.06 o 
 -12   2   9       63.06       60.93     27.16 o 
 -11   2   9       33.29       25.58     23.84 o 
 -10   2   9       40.87       35.08     22.44 o 
  -9   2   9      374.50      372.69     33.51 o 
  -8   2   9      117.53      101.38     10.63 o 
  -7   2   9        6.16        0.00      4.76 o 
  -6   2   9        2.80        0.00     22.17 o 
  -5   2   9       12.35        4.21     17.47 o 
  -4   2   9      133.46      101.93     19.39 o 
  -3   2   9      324.21      265.02     46.57 o 
  -2   2   9       66.55       68.83      8.61 o 
  -1   2   9        0.21        3.08      9.05 o 
   0   2   9      148.72      133.40     11.75 o 
   1   2   9      251.92      258.57     21.00 o 
   2   2   9      245.51      272.35     20.19 o 
   3   2   9       37.86       29.38     10.73 o 
   4   2   9      109.88      126.22     20.97 o 
   5   2   9       85.07       65.46     19.29 o 
   6   2   9        0.07        5.10     18.48 o 
   7   2   9        3.52        4.10     26.39 o 
   8   2   9        4.55       15.95     27.29 o 
   9   2   9       44.11       26.62     29.04 o 
  10   2   9       12.75       24.44     21.83 o 
  11   2   9        2.72        0.00     30.38 o 
 -13   3   9       24.05        1.42     32.25 o 
 -12   3   9      127.39       83.29     26.36 o 
 -11   3   9       27.16       36.05     26.71 o 
 -10   3   9        1.19        0.00     22.42 o 
  -9   3   9        6.05       28.20     20.72 o 
  -8   3   9       32.26       36.56     22.97 o 
  -7   3   9        4.91       10.33     22.63 o 
  -6   3   9        9.53       26.96     21.78 o 
  -5   3   9        7.47        4.92     17.35 o 
  -4   3   9       11.62        4.76     17.57 o 
  -3   3   9       43.90       34.81     17.14 o 
  -2   3   9       56.43       55.76     17.13 o 
  -1   3   9      237.91      310.88     27.83 o 
   0   3   9      176.42      172.57     23.30 o 
   1   3   9        3.76        1.55     24.01 o 
   2   3   9       77.26      112.33     27.74 o 
   3   3   9      104.09      113.43     26.01 o 
   4   3   9       27.81       65.59     24.61 o 
   5   3   9        1.45       17.58     23.36 o 
   6   3   9       27.14        6.72     36.62 o 
   7   3   9       61.10       89.02     38.85 o 
   8   3   9        1.51       55.82     35.69 o 
   9   3   9        1.37       32.76     54.63 o 
  -9   4   9        0.18       19.86     27.46 o 
  -8   4   9       17.11        5.75     35.08 o 
  -7   4   9       45.13       39.19     23.33 o 
  -6   4   9        3.56       24.09     23.06 o 
  -5   4   9       55.46       64.88     22.33 o 
  -4   4   9        6.87       15.67     20.72 o 
  -3   4   9        5.66       14.37     21.17 o 
  -2   4   9        9.15       25.24     18.92 o 
  -1   4   9       45.24       19.45     19.42 o 
   0   4   9       46.77       33.18     25.98 o 
   1   4   9       16.16        0.00     26.85 o 
   2   4   9       22.36       55.46     33.80 o 
   3   4   9        0.69       30.69     32.80 o 
   4   4   9       17.58       24.91     45.23 o 
   5   4   9       19.13        0.00     46.12 o 
 -16   0  10      139.24       87.37     98.20 o 
 -15   0  10       66.56       70.81     84.76 o 
 -14   0  10        5.89        0.00     56.45 o 
 -13   0  10       18.92       14.13     49.72 o 
 -12   0  10      258.18      342.18     62.49 o 
 -11   0  10       55.75       21.89     34.98 o 
 -10   0  10       25.86        8.28     25.22 o 
  -9   0  10       17.84       80.80     27.35 o 
  -8   0  10      216.57      271.58     22.37 o 
  -7   0  10      150.64      119.25     29.29 o 
  -6   0  10      321.29      318.43     30.65 o 
  -5   0  10     1036.99      978.17     42.78 o 
  -4   0  10     1621.66     1448.21    216.34 o 
  -3   0  10       52.47       37.93     19.37 o 
  -2   0  10       21.16        7.89     21.83 o 
  -1   0  10     1178.79     1290.27     53.12 o 
   0   0  10     2008.11     2204.33     66.63 o 
   1   0  10      179.86      160.36     22.15 o 
   2   0  10      417.76      436.77     30.73 o 
   3   0  10       84.82       85.66     18.66 o 
   4   0  10        6.54        0.00     14.02 o 
   5   0  10       42.68       37.24     15.40 o 
   6   0  10      173.60      208.96     23.80 o 
   7   0  10      402.40      386.73    113.40 o 
   8   0  10        7.90       40.09     49.85 o 
   9   0  10      190.55      144.06     52.78 o 
  10   0  10       50.54        5.54     54.57 o 
  11   0  10        3.18       15.61     88.69 o 
 -16   1  10        1.08       18.09     53.66 o 
 -15   1  10       50.78       20.61     43.55 o 
 -14   1  10       99.51      141.64     41.50 o 
 -13   1  10      123.87       96.35     45.02 o 
 -12   1  10       41.86        0.00     36.87 o 
 -11   1  10       26.92       44.47     24.04 o 
 -10   1  10       34.03       24.66     20.91 o 
  -9   1  10        5.08        0.00     19.66 o 
  -8   1  10       55.79       45.35     16.97 o 
  -7   1  10      361.17      324.01     29.01 o 
  -6   1  10      224.23      247.78     18.67 o 
  -5   1  10       65.72       65.79     16.68 o 
  -4   1  10      320.63      303.16     19.91 o 
  -3   1  10     1810.74     1718.98    107.75 o 
  -2   1  10      538.29      494.65     47.96 o 
  -1   1  10        1.30        0.00     11.53 o 
   0   1  10       31.91       27.96     11.60 o 
   1   1  10       72.63       63.07     12.99 o 
   2   1  10      237.03      233.34     29.16 o 
   3   1  10        1.54        6.29      9.67 o 
   4   1  10      495.67      460.34     36.40 o 
   5   1  10      242.57      247.91     20.56 o 
   6   1  10       18.07       19.95     17.70 o 
   7   1  10       63.91       63.96     31.20 o 
   8   1  10       27.71       33.09     27.74 o 
   9   1  10       58.81       42.12     33.67 o 
  10   1  10       29.70        0.00     60.27 o 
  11   1  10       35.02       33.66     46.83 o 
 -15   2  10       38.70       73.74     27.79 o 
 -14   2  10        2.16        0.00     28.85 o 
 -13   2  10       28.90       59.84     26.01 o 
 -12   2  10        6.26       16.70     24.44 o 
 -11   2  10       27.88       24.38     22.31 o 
 -10   2  10       13.16        0.00     21.28 o 
  -9   2  10       47.23       36.75     24.54 o 
  -8   2  10       57.48       80.76     34.83 o 
  -7   2  10       99.55       97.75     25.75 o 
  -6   2  10      483.08      432.76     53.86 o 
  -5   2  10      346.88      392.21     31.77 o 
  -4   2  10       15.95        8.48     18.79 o 
  -3   2  10        2.91        0.00     13.74 o 
  -2   2  10       83.08      133.78     19.50 o 
  -1   2  10      141.31      181.53     32.08 o 
   0   2  10       57.69       71.44     17.08 o 
   1   2  10        0.05        0.00     16.35 o 
   2   2  10      192.62      171.49     21.12 o 
   3   2  10        2.89        0.00     19.50 o 
   4   2  10        9.58        0.00     21.57 o 
   5   2  10       27.13       11.35     23.82 o 
   6   2  10       26.82       40.14     21.31 o 
   7   2  10       89.57       66.70     28.10 o 
   8   2  10        0.11        3.81     29.53 o 
   9   2  10       29.74       64.36     34.10 o 
  10   2  10       22.46       17.42     22.88 o 
 -12   3  10       13.00        0.00     26.91 o 
 -11   3  10       26.90       26.85     25.27 o 
 -10   3  10      156.31      164.24     29.80 o 
  -9   3  10       33.16       23.31     25.35 o 
  -8   3  10      195.77      168.07     29.45 o 
  -7   3  10       24.10       34.48     21.64 o 
  -6   3  10        8.06        0.41     21.11 o 
  -5   3  10        1.60        0.00     20.34 o 
  -4   3  10        2.22        0.00     20.77 o 
  -3   3  10        2.47       10.35     19.13 o 
  -2   3  10        3.70        3.92     17.56 o 
  -1   3  10      118.13      102.40     20.75 o 
   0   3  10       28.14       53.39     27.59 o 
   1   3  10        3.06       26.46     23.05 o 
   2   3  10        8.27       28.94     21.38 o 
   3   3  10        4.15        8.74     25.13 o 
   4   3  10        7.39       13.56     23.58 o 
   5   3  10        3.21        7.50     23.10 o 
   6   3  10        9.95        7.79     35.84 o 
   7   3  10        3.72       37.57     46.63 o 
   8   3  10        2.95        4.83     34.65 o 
  -8   4  10       22.37       19.36     26.33 o 
  -7   4  10        3.69       26.54     24.52 o 
  -6   4  10        0.40       15.80     22.98 o 
  -5   4  10        2.83       10.90     23.84 o 
  -4   4  10      100.60       86.93     27.90 o 
  -3   4  10       67.73       68.39     24.12 o 
  -2   4  10       16.82       15.39     23.82 o 
  -1   4  10        1.01       16.86     29.56 o 
   0   4  10        0.02        0.00     31.22 o 
   1   4  10       25.42       11.47     29.79 o 
   2   4  10        9.06       16.86     31.48 o 
   3   4  10        0.00       11.99     33.24 o 
 -15   1  11        1.59        3.55     45.50 o 
 -14   1  11        2.88        0.00     48.44 o 
 -13   1  11       44.56       85.99     27.07 o 
 -12   1  11        5.01       26.48     24.74 o 
 -11   1  11       44.38       51.57     25.20 o 
 -10   1  11       67.89       14.40     34.60 o 
  -9   1  11       16.80       21.53     20.01 o 
  -8   1  11      139.58       88.79     28.70 o 
  -7   1  11      185.84      173.11     32.67 o 
  -6   1  11       14.93       11.05     16.07 o 
  -5   1  11       15.17       15.61     12.57 o 
  -4   1  11      769.57      803.38     30.83 o 
  -3   1  11      394.48      406.23     24.81 o 
  -2   1  11      500.75      426.02     32.78 o 
  -1   1  11        5.71       11.89     13.76 o 
   0   1  11       34.66       25.45     11.94 o 
   1   1  11       54.82       59.65     13.28 o 
   2   1  11      547.74      510.74     24.69 o 
   3   1  11        1.95        0.00     12.36 o 
   4   1  11       13.65       15.85     13.17 o 
   5   1  11        0.31        9.02     18.52 o 
   6   1  11       61.68       53.92     17.80 o 
   7   1  11        0.40       11.30     20.35 o 
   8   1  11        5.53        7.65     31.98 o 
   9   1  11        0.02        0.00     36.69 o 
  10   1  11        1.57       85.89     57.88 o 
 -14   2  11       85.96       75.16     28.57 o 
 -13   2  11        3.01        0.00     25.44 o 
 -12   2  11        6.10        0.00     28.24 o 
 -11   2  11       26.22       21.70     28.14 o 
 -10   2  11       30.30       32.43     23.31 o 
  -9   2  11        8.39        9.64     26.23 o 
  -8   2  11       20.97       13.03     20.46 o 
  -7   2  11      569.24      590.21     43.56 o 
  -6   2  11     1118.05     1281.20     60.18 o 
  -5   2  11       19.00        5.85     26.75 o 
  -4   2  11        6.30        0.00     23.93 o 
  -3   2  11       21.49       16.38     25.86 o 
  -2   2  11       23.93       17.44     22.49 o 
  -1   2  11        1.28        0.00     19.96 o 
   0   2  11       30.41       32.54     17.92 o 
   1   2  11      219.45      169.84     22.79 o 
   2   2  11       36.91       28.17     20.10 o 
   3   2  11       26.04       12.87     22.07 o 
   4   2  11      176.58      176.50     34.40 o 
   5   2  11      138.84      152.10     26.83 o 
   6   2  11        0.02       31.96     23.05 o 
   7   2  11        0.02      102.91    184.55 o 
   8   2  11        0.10       20.22     33.80 o 
   9   2  11       18.48       15.48     35.38 o 
 -12   3  11       36.66       24.98     25.42 o 
 -11   3  11       68.04       47.28     28.19 o 
 -10   3  11       19.80       28.86     28.63 o 
  -9   3  11      696.56      615.51     45.58 o 
  -8   3  11       86.12       97.08     27.83 o 
  -7   3  11       18.84       21.17     20.76 o 
  -6   3  11        8.55       13.13     22.22 o 
  -5   3  11       87.63       87.24     22.81 o 
  -4   3  11       86.67       96.63     24.35 o 
  -3   3  11       38.43       73.65     22.42 o 
  -2   3  11        2.12        0.00     27.41 o 
  -1   3  11       95.26       74.19     29.48 o 
   0   3  11        1.63       18.35     24.02 o 
   1   3  11        8.45        0.00     24.23 o 
   2   3  11        2.19        6.81     25.98 o 
   3   3  11      139.34      135.60     32.31 o 
   4   3  11       42.31       44.35     26.79 o 
   5   3  11        3.67       27.58     33.75 o 
   6   3  11       16.73       15.96     61.50 o 
  -7   4  11       27.89       24.50     26.92 o 
  -6   4  11       35.36       39.06     25.86 o 
  -5   4  11       11.81        4.44     24.73 o 
  -4   4  11       15.64        9.03     24.56 o 
  -3   4  11        0.02        1.02     26.29 o 
  -2   4  11        2.45        5.20     34.20 o 
  -1   4  11       21.52        0.00     34.40 o 
   0   4  11        1.42        9.57     31.56 o 
   1   4  11       13.18       31.31     37.41 o 
 -15   0  12       10.54       10.50     49.03 o 
 -14   0  12        6.52        9.13     47.06 o 
 -13   0  12       20.16       15.40     39.69 o 
 -12   0  12      107.04       92.60     43.66 o 
 -11   0  12      486.74      441.27     66.54 o 
 -10   0  12       27.79       58.56     58.46 o 
  -9   0  12      727.71      513.15     78.34 o 
  -8   0  12      263.91      254.91     45.29 o 
  -7   0  12      200.68      242.13     38.10 o 
  -6   0  12       34.47       12.24     28.29 o 
  -5   0  12      236.75      235.28     33.92 o 
  -4   0  12      264.51      208.83     36.53 o 
  -3   0  12      179.12      173.06     30.80 o 
  -2   0  12     2023.65     2151.67     77.33 o 
  -1   0  12     1676.62     1867.18     70.54 o 
   0   0  12      413.86      387.57     40.61 o 
   1   0  12        4.80        4.92     23.24 o 
   2   0  12        0.06        0.00     21.21 o 
   3   0  12      292.49      267.33     28.59 o 
   4   0  12       46.98       55.43     19.78 o 
   5   0  12       31.78       51.75     18.01 o 
   6   0  12       60.43       80.08     19.64 o 
   7   0  12        3.93        0.00     77.06 o 
   8   0  12       19.49        4.57     52.90 o 
   9   0  12       31.72        0.00     59.09 o 
 -14   1  12       71.51       90.02     39.12 o 
 -13   1  12       63.05       86.09     35.48 o 
 -12   1  12       27.36       32.62     33.13 o 
 -11   1  12       93.41       71.29     24.53 o 
 -10   1  12      145.43      168.79     34.63 o 
  -9   1  12      227.08      203.42     36.24 o 
  -8   1  12       61.06       50.23     18.65 o 
  -7   1  12      144.07      129.27     22.58 o 
  -6   1  12      625.74      626.13     77.29 o 
  -5   1  12       25.61       15.27     17.07 o 
  -4   1  12      447.69      432.83     30.60 o 
  -3   1  12        0.09       19.55     23.67 o 
  -2   1  12       23.99       40.89     16.52 o 
  -1   1  12      109.75      120.12     17.34 o 
   0   1  12      127.03      128.90     16.65 o 
   1   1  12     1000.45     1029.41     33.90 o 
   2   1  12      155.64      185.83     19.96 o 
   3   1  12      116.52      119.62     18.83 o 
   4   1  12        4.51        4.83     19.38 o 
   5   1  12        0.87       21.78     19.46 o 
   6   1  12       60.40       73.18     24.69 o 
   7   1  12        2.90        9.55     22.18 o 
   8   1  12       31.32       48.15     34.13 o 
   9   1  12       27.57       47.53     41.95 o 
 -13   2  12       49.23       83.65     28.15 o 
 -12   2  12       88.32      101.44     30.17 o 
 -11   2  12       12.28        0.00     28.57 o 
 -10   2  12        6.54        0.00     32.72 o 
  -9   2  12       55.99       29.62     36.25 o 
  -8   2  12       35.42       51.29     34.17 o 
  -7   2  12      176.64      131.08     35.64 o 
  -6   2  12       10.45       10.13     29.88 o 
  -5   2  12      116.68       87.89     31.19 o 
  -4   2  12      284.53      317.95     66.71 o 
  -3   2  12       16.71       73.54     24.71 o 
  -2   2  12       30.64       29.50     24.96 o 
  -1   2  12       35.28       21.21     25.87 o 
   0   2  12      128.28      148.26     29.07 o 
   1   2  12        0.28        1.83     22.80 o 
   2   2  12        7.92       19.03     30.40 o 
   3   2  12      133.58      173.86     29.53 o 
   4   2  12      438.15      362.03     74.79 o 
   5   2  12       71.69       71.97     47.05 o 
   6   2  12      107.48      129.63     27.84 o 
   7   2  12        1.67        0.00     50.26 o 
 -10   3  12       34.97        0.00     28.48 o 
  -9   3  12       16.74        4.05     26.82 o 
  -8   3  12       30.51       41.92     30.17 o 
  -7   3  12       12.69       25.86     25.28 o 
  -6   3  12        5.70       11.38     25.21 o 
  -5   3  12        1.85       14.99     22.72 o 
  -4   3  12        0.08       19.16     42.82 o 
  -3   3  12        6.34        9.22     32.04 o 
  -2   3  12        1.07        0.00     29.51 o 
  -1   3  12       76.01       74.43     29.25 o 
   0   3  12        1.59        8.45     28.41 o 
   1   3  12       42.86       68.40     30.09 o 
   2   3  12        1.11       14.66     34.05 o 
   3   3  12        0.28       43.06     38.26 o 
   4   3  12       10.84       19.01     29.32 o 
   5   3  12       10.39       18.30     32.64 o 
 -14   1  13       37.12       12.01     42.01 o 
 -13   1  13       18.51        0.00     38.80 o 
 -12   1  13      100.90      115.03     50.82 o 
 -11   1  13       41.37       44.59     46.94 o 
 -10   1  13        5.04       19.15     33.12 o 
  -9   1  13       25.40       18.14     20.94 o 
  -8   1  13       29.12       29.00     19.44 o 
  -7   1  13        5.17        9.10     18.53 o 
  -6   1  13       15.95       17.36     18.64 o 
  -5   1  13      212.18      210.97     23.62 o 
  -4   1  13       15.44       43.16     24.94 o 
  -3   1  13      110.35       99.45     32.04 o 
  -2   1  13        0.21        0.00     17.00 o 
  -1   1  13       23.08       36.08     23.15 o 
   0   1  13       32.06       25.39     16.11 o 
   1   1  13        7.11        7.54     16.12 o 
   2   1  13      297.93      315.26     25.30 o 
   3   1  13        0.21       15.44     17.87 o 
   4   1  13       11.20       80.82     43.41 o 
   5   1  13        0.24        7.84     21.05 o 
   6   1  13       16.66        8.02     21.92 o 
   7   1  13       11.78       28.23     23.08 o 
 -12   2  13       30.40       13.50     73.98 o 
 -11   2  13        1.61       60.12     88.54 o 
 -10   2  13       54.99       78.28     45.25 o 
  -9   2  13       61.56       49.45     45.95 o 
  -8   2  13       25.97       59.90     41.22 o 
  -7   2  13       56.39       28.09     31.93 o 
  -6   2  13        0.27       15.20     33.67 o 
  -5   2  13        1.43        0.00     31.97 o 
  -4   2  13       57.67       25.58     29.87 o 
  -3   2  13       34.64       21.41     26.18 o 
  -2   2  13       53.41       61.23     30.47 o 
  -1   2  13      106.83      118.73     29.28 o 
   0   2  13        0.08        6.65     28.24 o 
   1   2  13       11.79       48.58     30.76 o 
   2   2  13        3.68       44.66     29.83 o 
   3   2  13        9.47       25.03     23.60 o 
   4   2  13        5.06        0.00     25.77 o 
   5   2  13       44.83       15.40     26.25 o 
   6   2  13       23.72       60.68     27.49 o 
  -9   3  13       46.41       51.14     32.20 o 
  -8   3  13        1.79        1.67     27.09 o 
  -7   3  13       21.85       41.79     26.87 o 
  -6   3  13        0.41        0.00     37.07 o 
  -5   3  13       10.71        0.00     37.80 o 
  -4   3  13      119.17      135.37     36.29 o 
  -3   3  13       93.96      111.43     35.86 o 
  -2   3  13       13.33        0.00     35.88 o 
  -1   3  13       38.95       42.23     34.99 o 
   0   3  13       45.16       41.97     56.13 o 
   1   3  13       55.70      181.38    100.68 o 
   2   3  13        0.09        0.00     35.50 o 
   3   3  13       14.80       39.06     38.40 o 
 -13   0  14       48.16       10.79     43.80 o 
 -12   0  14      192.68      186.74     46.23 o 
 -11   0  14        3.06       26.49     35.61 o 
 -10   0  14        7.13        0.00     36.17 o 
  -9   0  14        0.16        7.04     31.90 o 
  -8   0  14       42.70       37.73     31.25 o 
  -7   0  14      124.30      155.54     47.17 o 
  -6   0  14        0.47        2.69     28.06 o 
  -5   0  14      124.61      118.44     35.41 o 
  -4   0  14       67.93       86.69     27.42 o 
  -3   0  14        0.66        0.00     28.75 o 
  -2   0  14      126.85      111.56     34.78 o 
  -1   0  14       95.38       81.76     30.02 o 
   0   0  14      107.92      185.39     68.81 o 
   1   0  14       73.08       72.10     45.08 o 
   2   0  14        0.19       14.22     23.22 o 
   3   0  14       35.23        8.38     35.56 o 
   4   0  14      125.70      164.23     41.29 o 
   5   0  14       26.81        4.28     36.82 o 
   6   0  14        0.17       25.37     41.46 o 
 -12   1  14       40.54       64.56     38.43 o 
 -11   1  14        2.41        8.55     34.70 o 
 -10   1  14      142.06      133.03     33.43 o 
  -9   1  14       86.77      102.12     35.44 o 
  -8   1  14       14.83       57.46     34.00 o 
  -7   1  14       50.43       63.08     21.39 o 
  -6   1  14       13.28       18.93     19.38 o 
  -5   1  14      104.91      108.11     21.17 o 
  -4   1  14      114.58       80.51     19.62 o 
  -3   1  14       33.03       56.64     20.88 o 
  -2   1  14      143.37      156.17     21.71 o 
  -1   1  14       20.17       33.34     16.92 o 
   0   1  14        4.58       12.69     18.64 o 
   1   1  14        0.31       11.57     17.54 o 
   2   1  14        9.96       39.82     20.15 o 
   3   1  14       47.00       18.98     20.68 o 
   4   1  14        3.96        0.00     23.31 o 
   5   1  14       59.81       74.40     26.05 o 
   6   1  14       50.91       55.90     30.39 o 
 -11   2  14       19.27        0.56     47.17 o 
 -10   2  14        2.77       10.62     70.50 o 
  -9   2  14        8.44       27.50     44.38 o 
  -8   2  14       39.97      103.20     43.57 o 
  -7   2  14      250.55      304.76     53.84 o 
  -6   2  14       18.94       32.20     36.26 o 
  -5   2  14       79.96       54.78     32.81 o 
  -4   2  14       74.13       56.03     29.19 o 
  -3   2  14       18.47       28.76     28.82 o 
  -2   2  14        0.05       26.19     29.39 o 
  -1   2  14       38.11      120.56     69.32 o 
   0   2  14       80.36       96.54     49.08 o 
   1   2  14        5.79       23.87     30.58 o 
   2   2  14       75.06       92.64     32.92 o 
   3   2  14       58.08       81.66     34.51 o 
   4   2  14        2.73        0.00     30.35 o 
  -6   3  14        6.89        5.82     36.78 o 
  -5   3  14       20.05        0.00     39.58 o 
  -4   3  14        3.60        0.00     41.77 o 
  -3   3  14       47.45      109.22     38.00 o 
  -2   3  14       64.44       54.66     33.29 o 
  -1   3  14        3.72        0.00     40.57 o 
   0   3  14       23.84       56.96     60.27 o 
 -11   1  15        0.84        0.00     38.01 o 
 -10   1  15        0.96        0.00     37.37 o 
  -9   1  15       18.89        5.91     35.14 o 
  -8   1  15        0.27        0.00     33.53 o 
  -7   1  15       31.72       21.40     33.16 o 
  -6   1  15       40.22       63.06     42.35 o 
  -5   1  15        6.69        0.00     29.89 o 
  -4   1  15        4.90        0.00     20.63 o 
  -3   1  15        6.19       28.09     20.64 o 
  -2   1  15       33.95       53.72     21.03 o 
  -1   1  15        3.10       12.28     20.11 o 
   0   1  15       32.57       39.82     19.98 o 
   1   1  15       26.27       12.14     22.13 o 
   2   1  15       14.26       14.84     22.18 o 
   3   1  15        5.65        0.00     28.58 o 
   4   1  15       36.40       83.93     29.02 o 
  -9   2  15       43.41       49.92     47.95 o 
  -8   2  15        2.87        0.00     43.08 o 
  -7   2  15        0.00       12.42     40.39 o 
  -6   2  15        0.84       12.20     35.90 o 
  -5   2  15       42.91       53.03     36.97 o 
  -4   2  15       72.05      100.38     35.27 o 
  -3   2  15        1.02       12.20     43.45 o 
  -2   2  15        8.28       21.60     36.15 o 
  -1   2  15       35.38       55.80     34.83 o 
   0   2  15       12.73       91.40     38.48 o 
   1   2  15        6.73       57.71     35.39 o 
   2   2  15       29.17       38.94     38.07 o 
 -10   0  16       46.84       57.37     39.04 o 
  -9   0  16        1.49        0.00     39.70 o 
  -8   0  16       31.45       32.48     35.39 o 
  -7   0  16      296.46      305.70     45.63 o 
  -6   0  16      117.34      134.75     35.31 o 
  -5   0  16       37.24       66.82     34.39 o 
  -4   0  16      140.60      166.38     49.96 o 
  -3   0  16       52.99       46.79     37.77 o 
  -2   0  16       15.19       49.70     32.71 o 
  -1   0  16        0.95       11.62     33.02 o 
   0   0  16      134.10      192.15     34.59 o 
   1   0  16      118.03      122.24     32.77 o 
   2   0  16       12.32        0.00     30.57 o 
  -9   1  16      118.20      156.21     48.79 o 
  -8   1  16       23.20       25.10     36.79 o 
  -7   1  16        9.28        0.00     36.18 o 
  -6   1  16       22.31       18.30     33.25 o 
  -5   1  16       59.25       65.10     30.82 o 
  -4   1  16       97.85      134.15     34.82 o 
  -3   1  16        5.35       23.48     32.06 o 
  -2   1  16      140.88      204.33     36.70 o 
  -1   1  16       83.17      100.63     39.26 o 
   0   1  16       24.32       33.17     26.33 o 
   1   1  16       11.00       20.97     26.36 o 
  -4   2  16       25.86       59.27     43.97 o 
  -3   2  16       48.01      109.22     41.81 o 
                                                 
